# Supplementary material for: A 5+1 assemble-to-activate mechanism of the Lon proteolytic machine
Source: Nat Commun. 2023 Nov 13;14:7340. doi: 10.1038/s41467-023-43035-2 (PMC10643698; doi:10.1038/s41467-023-43035-2)
Supplement: Supplementary file 4 — Source Data [file 41467_2023_43035_MOESM4_ESM.xlsx]

## Sheet: Fig. 4c
Figure 4c
	S20,w	AF-E613K	AF-E613K & WT		S20,w	AF-L708R	AF-L708R & WT
	0.106786	0.008312	0.001164		0.106786	0.013551	0.002928
	0.214108	1.48746	0.1524		0.214108	2.44982	0.593891
	0.321431	0.490301	0.072143		0.321431	0.774531	0.319789
	0.428754	0.162923	0.053153		0.428754	0.23881	0.211198
	0.536076	0.056386	0.052825		0.536076	0.07537	0.160366
	0.643399	0.020477	0.062024		0.643399	0.024953	0.132775
	0.750721	0.007744	0.076447		0.750721	0.008767	0.114818
	0.858044	0.002999	0.08966		0.858044	0.003279	0.100365
	0.965366	0.001165	0.092987		0.965366	0.001305	0.086653
	1.07269	0.000444	0.080626		1.07269	0.000548	0.072061
	1.18001	0.000164	0.058616		1.18001	0.000242	0.057624
	1.28733	5.79e-05	0.036072		1.28733	0.000111	0.0441
	1.39466	1.96e-05	0.019376		1.39466	5.31e-05	0.0333
	1.50198	6.43e-06	0.009423		1.50198	2.63e-05	0.0241
	1.6093	2.1e-06	0.00441		1.6093	1.36e-05	0.0171
	1.71662	6.97e-07	0.002106		1.71662	7.36e-06	0.0122
	1.82395	2.46e-07	0.001063		1.82395	4.23e-06	0.00886
	1.93127	9.68e-08	0.000604		1.93127	2.6e-06	0.00667
	2.03859	4.41e-08	0.00039		2.03859	1.75e-06	0.00525
	2.14591	2.42e-08	0.000295		2.14591	1.3e-06	0.00434
	2.25324	1.66e-08	0.000262		2.25324	1.09e-06	0.00383
	2.36056	1.44e-08	0.000272		2.36056	1.04e-06	0.00362
	2.46788	1.65e-08	0.000325		2.46788	1.15e-06	0.00371
	2.5752	2.46e-08	0.000445		2.5752	1.48e-06	0.00407
	2.68253	4.73e-08	0.000669		2.68253	2.21e-06	0.00484
	2.78985	1.16e-07	0.001098		2.78985	3.84e-06	0.00608
	2.89717	3.51e-07	0.001892		2.89717	7.67e-06	0.00806
	3.00449	1.26e-06	0.00336		3.00449	1.75e-05	0.0112
	3.11182	5.13e-06	0.005985		3.11182	4.4e-05	0.0159
	3.21914	2.26e-05	0.010482		3.21914	0.00012	0.0231
	3.32646	0.000103	0.017514		3.32646	0.000348	0.03299
	3.43378	0.000457	0.027459		3.43378	0.001032	0.046888
	3.54111	0.001909	0.040498		3.54111	0.00304	0.064344
	3.64843	0.007174	0.054243		3.64843	0.008669	0.084629
	3.75575	0.023776	0.06614		3.75575	0.023337	0.105501
	3.86307	0.066896	0.073308		3.86307	0.057206	0.123112
	3.9704	0.159581	0.074121		3.9704	0.127003	0.134246
	4.07772	0.319328	0.069501		4.07772	0.248681	0.13733
	4.18504	0.535798	0.060348		4.18504	0.428821	0.131654
	4.29237	0.76527	0.05004		4.29237	0.645614	0.119424
	4.39969	0.935513	0.039893		4.39969	0.844618	0.101902
	4.50701	1	0.031337		4.50701	0.978507	0.083756
	4.61433	0.958963	0.024315		4.61433	1	0.067835
	4.72166	0.840038	0.019125		4.72166	0.922267	0.053366
	4.82898	0.686782	0.015395		4.82898	0.778635	0.042284
	4.9363	0.533237	0.012737		4.9363	0.611161	0.033633
	5.04362	0.403288	0.010894		5.04362	0.454041	0.02745
	5.15095	0.300082	0.00967		5.15095	0.327749	0.022989
	5.25827	0.225106	0.008938		5.25827	0.231355	0.0201
	5.36559	0.170689	0.008632		5.36559	0.16373	0.018344
	5.47291	0.133163	0.008623		5.47291	0.117003	0.017266
	5.58024	0.106767	0.008903		5.58024	0.085883	0.016907
	5.68756	0.088708	0.009449		5.68756	0.065165	0.017088
	5.79488	0.07698	0.010216		5.79488	0.051932	0.017537
	5.9022	0.068771	0.011154		5.9022	0.043062	0.018491
	6.00953	0.063597	0.012341		6.00953	0.037247	0.019661
	6.11685	0.060882	0.013652		6.11685	0.033867	0.020639
	6.22417	0.060199	0.014978		6.22417	0.032168	0.021724
	6.33149	0.060592	0.016173		6.33149	0.031817	0.022512
	6.43881	0.062197	0.01728		6.43881	0.03276	0.022933
	6.54614	0.065307	0.017909		6.54614	0.034944	0.02276
	6.65346	0.068651	0.018143		6.65346	0.038055	0.022206
	6.76078	0.072597	0.017859		6.76078	0.042628	0.021351
	6.8681	0.07681	0.017033		6.8681	0.048374	0.020174
	6.97543	0.081082	0.015907		6.97543	0.05562	0.018736
	7.08275	0.08514	0.014457		7.08275	0.063963	0.017202
	7.19007	0.088775	0.012918		7.19007	0.074398	0.015815
	7.2974	0.091771	0.011345		7.2974	0.08533	0.014566
	7.40472	0.094023	0.009891		7.40472	0.097373	0.013324
	7.51204	0.095589	0.008583		7.51204	0.110523	0.012465
	7.61936	0.095696	0.007476		7.61936	0.122988	0.011734
	7.72669	0.095276	0.006506		7.72669	0.135977	0.011147
	7.83401	0.094015	0.005773		7.83401	0.147663	0.01066
	7.94133	0.091945	0.005226		7.94133	0.158232	0.010461
	8.04865	0.089719	0.004823		8.04865	0.166702	0.010402
	8.15598	0.086801	0.004558		8.15598	0.17297	0.01048
	8.2633	0.083866	0.004415		8.2633	0.177169	0.010733
	8.37062	0.080921	0.004376		8.37062	0.179027	0.011119
	8.47794	0.07802	0.004472		8.47794	0.178937	0.011627
	8.58527	0.075301	0.00465		8.58527	0.177752	0.012292
	8.69259	0.072667	0.004955		8.69259	0.17489	0.013054
	8.79991	0.070402	0.00532		8.79991	0.170515	0.013875
	8.90724	0.068385	0.00585		8.90724	0.166005	0.01489
	9.01456	0.066611	0.006487		9.01456	0.16078	0.015903
	9.12188	0.065049	0.00722		9.12188	0.155621	0.017025
	9.2292	0.063682	0.008098		9.2292	0.150656	0.018212
	9.33652	0.062664	0.009052		9.33652	0.145428	0.019488
	9.44385	0.061731	0.010123		9.44385	0.140677	0.020614
	9.55117	0.061069	0.011146		9.55117	0.136176	0.02202
	9.65849	0.060393	0.012227		9.65849	0.132546	0.022934
	9.76581	0.059905	0.013083		9.76581	0.128942	0.024181
	9.87314	0.059434	0.013657		9.87314	0.125985	0.025028
	9.98046	0.058829	0.014062		9.98046	0.123328	0.02538
	10.0878	0.05839	0.01402		10.0878	0.121118	0.025693
	10.1951	0.057808	0.013614		10.1951	0.118941	0.025481
	10.3024	0.057161	0.012777		10.3024	0.117368	0.024857
	10.4098	0.056391	0.011558		10.4098	0.115524	0.023671
	10.5171	0.0556	0.010151		10.5171	0.114007	0.022076
	10.6244	0.054598	0.008505		10.6244	0.112758	0.020228
	10.7317	0.053569	0.006927		10.7317	0.111555	0.017868
	10.839	0.052417	0.00546		10.839	0.110117	0.015521
	10.9464	0.051149	0.004141		10.9464	0.108382	0.013171
	11.0537	0.049924	0.003099		11.0537	0.107221	0.010945
	11.161	0.048537	0.002266		11.161	0.105406	0.008945
	11.2683	0.047171	0.001629		11.2683	0.103544	0.00719
	11.3757	0.045797	0.001173		11.3757	0.102008	0.005738
	11.483	0.044389	0.00085		11.483	0.099743	0.004585
	11.5903	0.042975	0.000624		11.5903	0.097606	0.003665
	11.6976	0.041715	0.000475		11.6976	0.095388	0.002993
	11.8049	0.040371	0.000372		11.8049	0.093156	0.002491
	11.9123	0.039156	0.000309		11.9123	0.090726	0.002144
	12.0196	0.038007	0.000271		12.0196	0.088555	0.001921
	12.1269	0.036916	0.000255		12.1269	0.086031	0.001809
	12.2342	0.035941	0.00026		12.2342	0.083763	0.001776
	12.3416	0.035069	0.000287		12.3416	0.081534	0.001893
	12.4489	0.034318	0.000346		12.4489	0.079232	0.002132
	12.5562	0.033553	0.000455		12.5562	0.077398	0.002575
	12.6635	0.032977	0.000642		12.6635	0.075642	0.003304
	12.7708	0.0325	0.001003		12.7708	0.073812	0.004506
	12.8782	0.032086	0.001678		12.8782	0.072161	0.006655
	12.9855	0.031841	0.002945		12.9855	0.070891	0.010341
	13.0928	0.031644	0.005554		13.0928	0.069978	0.016313
	13.2001	0.031587	0.010716		13.2001	0.069126	0.027177
	13.3075	0.031609	0.020842		13.3075	0.068667	0.045738
	13.4148	0.031815	0.041175		13.4148	0.068175	0.077139
	13.5221	0.032055	0.078941		13.5221	0.068139	0.129348
	13.6294	0.032437	0.145076		13.6294	0.068502	0.208336
	13.7368	0.032871	0.249544		13.7368	0.068937	0.327314
	13.8441	0.033517	0.405188		13.8441	0.069504	0.477372
	13.9514	0.034161	0.595209		13.9514	0.070694	0.654742
	14.0587	0.03501	0.797116		14.0587	0.072043	0.827437
	14.166	0.036035	0.946789		14.166	0.073723	0.956348
	14.2734	0.037148	1		14.2734	0.075878	1
	14.3807	0.038302	0.942373		14.3807	0.078268	0.955587
	14.488	0.0397	0.787052		14.488	0.080931	0.82407
	14.5953	0.041097	0.578745		14.5953	0.08397	0.641328
	14.7027	0.042638	0.388283		14.7027	0.087259	0.460168
	14.81	0.044272	0.234481		14.81	0.090778	0.30682
	14.9173	0.046129	0.130415		14.9173	0.094795	0.18964
	15.0246	0.04794	0.067822		15.0246	0.099148	0.110126
	15.1319	0.049962	0.033595		15.1319	0.103584	0.062292
	15.2393	0.051901	0.016049		15.2393	0.108167	0.033918
	15.3466	0.053954	0.007538		15.3466	0.112872	0.018418
	15.4539	0.056076	0.003568		15.4539	0.117742	0.009956
	15.5612	0.058108	0.001714		15.5612	0.122359	0.005529
	15.6685	0.060223	0.000853		15.6685	0.127029	0.003153
	15.7759	0.062219	0.000444		15.7759	0.131158	0.001887
	15.8832	0.064246	0.000245		15.8832	0.135315	0.001187
	15.9905	0.066044	0.000145		15.9905	0.138529	0.000797
	16.0978	0.06782	9.24e-05		16.0978	0.141495	0.000567
	16.2052	0.069418	6.33e-05		16.2052	0.143578	0.000435
	16.3125	0.07075	4.74e-05		16.3125	0.145054	0.00036
	16.4198	0.071955	3.82e-05		16.4198	0.145295	0.000315
	16.5271	0.072852	3.34e-05		16.5271	0.144996	0.0003
	16.6345	0.073605	3.15e-05		16.6345	0.143466	0.000302
	16.7418	0.073973	3.16e-05		16.7418	0.140985	0.000323
	16.8491	0.074064	3.4e-05		16.8491	0.138046	0.000365
	16.9564	0.073904	3.86e-05		16.9564	0.133889	0.000432
	17.0637	0.073407	4.57e-05		17.0637	0.128977	0.000528
	17.1711	0.072578	5.65e-05		17.1711	0.1237	0.000666
	17.2784	0.071598	7.22e-05		17.2784	0.11767	0.000867
	17.3857	0.070301	9.33e-05		17.3857	0.111522	0.00114
	17.493	0.068687	0.000123		17.493	0.105045	0.001511
	17.6004	0.066869	0.000165		17.6004	0.098583	0.001996
	17.7077	0.064841	0.00022		17.7077	0.09193	0.002643
	17.815	0.062733	0.000293		17.815	0.085453	0.00343
	17.9223	0.060367	0.000387		17.9223	0.0793	0.004457
	18.0297	0.057957	0.000507		18.0297	0.073348	0.005643
	18.137	0.055509	0.000655		18.137	0.067687	0.00696
	18.2443	0.052965	0.000829		18.2443	0.062487	0.008429
	18.3516	0.050437	0.001039		18.3516	0.057698	0.00999
	18.4589	0.047909	0.001271		18.4589	0.053177	0.011543
	18.5663	0.045441	0.001539		18.5663	0.04927	0.012984
	18.6736	0.042993	0.001832		18.6736	0.045629	0.014178
	18.7809	0.040608	0.002144		18.7809	0.042411	0.015282
	18.8882	0.038359	0.002481		18.8882	0.039576	0.016067
	18.9956	0.036243	0.002823		18.9956	0.037104	0.016532
	19.1029	0.034169	0.003183		19.1029	0.035034	0.016723
	19.2102	0.032254	0.003576		19.2102	0.033205	0.016641
	19.3175	0.030457	0.003973		19.3175	0.03173	0.016507
	19.4248	0.028771	0.004382		19.4248	0.030481	0.01619
	19.5322	0.027234	0.004827		19.5322	0.029506	0.015717
	19.6395	0.02581	0.005283		19.6395	0.028786	0.015266
	19.7468	0.024462	0.005766		19.7468	0.028332	0.014812
	19.8541	0.023277	0.006284		19.8541	0.028106	0.014421
	19.9614	0.022181	0.006837		19.9614	0.028129	0.014168
	20.0688	0.021193	0.007433		20.0688	0.028397	0.014052
	20.1761	0.020305	0.008061		20.1761	0.028958	0.014064
	20.2834	0.019513	0.00877		20.2834	0.029743	0.014304
	20.3907	0.018804	0.009514		20.3907	0.030838	0.014752
	20.4981	0.018184	0.010344		20.4981	0.032297	0.01547
	20.6054	0.017627	0.011234		20.6054	0.034101	0.016552
	20.7127	0.017146	0.012213		20.7127	0.036275	0.01805
	20.82	0.016734	0.013308		20.82	0.038942	0.020173
	20.9274	0.016368	0.014517		20.9274	0.042097	0.022952
	21.0347	0.016068	0.015829		21.0347	0.045879	0.026677
	21.142	0.015802	0.017289		21.142	0.05034	0.031747
	21.2493	0.015579	0.018917		21.2493	0.055586	0.038509
	21.3566	0.015404	0.020726		21.3566	0.06181	0.04768
	21.464	0.030496	0.045497		21.464	0.138138	0.120597

## Sheet: Fig. 4d
Figure 4d
	volume (mL)	AF-E613K		AF-E613K & WT			volume (mL)	AF-L708R		AF-L708R & WT
		Absorbance 488nm (mAU)	Molar mass (Da)	Absorbance 488nm (mAU)	Molar mass (Da)			Absorbance 488nm (mAU)	Molar mass (Da)	Absorbance 488nm (mAU)	Molar mass (Da)
	0.034575	0.023085		0.365209			0.034575	0.36091		0.361594
	0.03867	0.024212		0.360429			0.03867	0.361883		0.364411
	0.042765	0.025353		0.358516			0.042765	0.361883		0.36535
	0.04686	0.02662		0.354692			0.04686	0.356046		0.363472
	0.050955	0.027861		0.350868			0.050955	0.353128		0.362533
	0.055049	0.02904		0.348956			0.055049	0.354101		0.36535
	0.059144	0.030167		0.350868			0.059144	0.354101		0.370046
	0.063239	0.031232		0.354692			0.063239	0.358965		0.371925
	0.067334	0.032182		0.354692			0.067334	0.36091		0.370986
	0.071429	0.033005		0.350868			0.071429	0.357019		0.370986
	0.075524	0.033804		0.348956			0.075524	0.356046		0.373803
	0.079619	0.03464		0.350868			0.079619	0.353128		0.373803
	0.083714	0.035438		0.350868			0.083714	0.346318		0.367229
	0.087809	0.036249		0.354692			0.087809	0.345345		0.362533
	0.091903	0.03706		0.361385			0.091903	0.350209		0.361594
	0.095998	0.037833		0.356604			0.095998	0.352155		0.369107
	0.100093	0.03858		0.349912			0.100093	0.349237		0.372864
	0.104188	0.039264		0.351824			0.104188	0.346318		0.370046
	0.108283	0.039834		0.351824			0.108283	0.344373		0.370986
	0.112378	0.040253		0.347044			0.112378	0.344373		0.374742
	0.116473	0.040544		0.346088			0.116473	0.344373		0.376621
	0.120568	0.040785		0.347044			0.120568	0.342427		0.374742
	0.124663	0.040949		0.349912			0.124663	0.340481		0.371925
	0.128758	0.041101		0.351824			0.128758	0.340481		0.369107
	0.132852	0.041241		0.35278			0.132852	0.344373		0.368168
	0.136947	0.041342		0.35278			0.136947	0.350209		0.368168
	0.141042	0.041368		0.355648			0.141042	0.354101		0.367229
	0.145137	0.041317		0.359473			0.145137	0.355073		0.370986
	0.149232	0.041178		0.356604			0.149232	0.357019		0.379439
	0.153327	0.041051		0.353736			0.153327	0.356046		0.380378
	0.157422	0.041051		0.353736			0.157422	0.352155		0.383195
	0.161517	0.041203		0.350868			0.161517	0.347291		0.383195
	0.165612	0.041304		0.349912			0.165612	0.345345		0.379439
	0.169706	0.041279		0.353736			0.169706	0.347291		0.380378
	0.173801	0.041051		0.356604			0.173801	0.348264		0.376621
	0.177896	0.040658		0.354692			0.177896	0.349237		0.376621
	0.181991	0.040088		0.35278			0.181991	0.351182		0.37756
	0.186086	0.039442		0.35278			0.186086	0.358965		0.372864
	0.190181	0.038922		0.35278			0.190181	0.36091		0.371925
	0.194276	0.038732		0.35278			0.194276	0.356046		0.370046
	0.198371	0.038796		0.348956			0.198371	0.355073		0.370986
	0.202466	0.038897		0.350868			0.202466	0.354101		0.370986
	0.20656	0.038986		0.359473			0.20656	0.352155		0.370986
	0.210655	0.039049		0.362341			0.210655	0.357992		0.368168
	0.21475	0.03915		0.359473			0.21475	0.358965		0.364411
	0.218845	0.03934		0.35756			0.218845	0.356046		0.36535
	0.22294	0.039556		0.362341			0.22294	0.354101		0.363472
	0.227035	0.039746		0.362341			0.227035	0.353128		0.361594
	0.23113	0.039923		0.350868			0.23113	0.356046		0.361594
	0.235225	0.040253		0.344176			0.235225	0.355073		0.362533
	0.23932	0.040696		0.34322			0.23932	0.357019		0.36535
	0.243415	0.041089		0.342264			0.243415	0.358965		0.370046
	0.247509	0.041444		0.345132			0.247509	0.355073		0.369107
	0.251604	0.041748		0.347044			0.251604	0.354101		0.367229
	0.255699	0.041912		0.348			0.255699	0.356046		0.369107
	0.259794	0.041874		0.348956			0.259794	0.357992		0.367229
	0.263889	0.041773		0.348956			0.263889	0.355073		0.368168
	0.267984	0.041735		0.35278			0.267984	0.357992		0.368168
	0.272079	0.041697		0.354692			0.272079	0.36091		0.36535
	0.276174	0.041621		0.35756			0.276174	0.358965		0.36535
	0.280269	0.041431		0.359473			0.280269	0.359938		0.36629
	0.284363	0.041051		0.360429			0.284363	0.356046		0.369107
	0.288458	0.04062		0.361385			0.288458	0.354101		0.368168
	0.292553	0.040341		0.35756			0.292553	0.352155		0.368168
	0.296648	0.040291		0.355648			0.296648	0.348264		0.370046
	0.300743	0.040405		0.35756			0.300743	0.349237		0.367229
	0.304838	0.040557		0.358516			0.304838	0.350209		0.36535
	0.308933	0.040683		0.35756			0.308933	0.350209		0.36535
	0.313028	0.040785		0.35278			0.313028	0.357019		0.360654
	0.317123	0.040683		0.347044			0.317123	0.357019		0.361594
	0.321217	0.040253		0.347044			0.321217	0.353128		0.363472
	0.325312	0.039581		0.350868			0.325312	0.349237		0.368168
	0.329407	0.03877		0.354692			0.329407	0.349237		0.371925
	0.333502	0.038023		0.35756			0.333502	0.355073		0.368168
	0.337597	0.037491		0.358516			0.337597	0.355073		0.368168
	0.341692	0.037148		0.355648			0.341692	0.349237		0.368168
	0.345787	0.037009		0.358516			0.345787	0.348264		0.369107
	0.349882	0.037199		0.363297			0.349882	0.354101		0.370986
	0.353977	0.037617		0.359473			0.353977	0.357019		0.371925
	0.358072	0.038086		0.35756			0.358072	0.357019		0.371925
	0.362166	0.038529		0.361385			0.362166	0.355073		0.373803
	0.366261	0.038884		0.35756			0.366261	0.353128		0.380378
	0.370356	0.039176		0.351824			0.370356	0.353128		0.380378
	0.374451	0.039518		0.353736			0.374451	0.352155		0.380378
	0.378546	0.039911		0.350868			0.378546	0.350209		0.380378
	0.382641	0.040303		0.347044			0.382641	0.345345		0.37756
	0.386736	0.040747		0.347044			0.386736	0.350209		0.369107
	0.390831	0.041216		0.346088			0.390831	0.357019		0.361594
	0.394926	0.041722		0.344176			0.394926	0.353128		0.359715
	0.39902	0.04233		0.341308			0.39902	0.351182		0.357837
	0.403115	0.04304		0.34322			0.403115	0.352155		0.359715
	0.40721	0.043788		0.347044			0.40721	0.350209		0.36629
	0.411305	0.044522		0.347044			0.411305	0.345345		0.370986
	0.4154	0.045194		0.349912			0.4154	0.341454		0.36535
	0.419495	0.045764		0.348			0.419495	0.341454		0.362533
	0.42359	0.046195		0.346088			0.42359	0.347291		0.358776
	0.427685	0.046486		0.348956			0.427685	0.346318		0.360654
	0.43178	0.04674		0.35278			0.43178	0.347291		0.367229
	0.435874	0.046955		0.353736			0.435874	0.347291		0.364411
	0.439969	0.047107		0.353736			0.439969	0.346318		0.36629
	0.444064	0.04717		0.358516			0.444064	0.345345		0.373803
	0.448159	0.047132		0.359473			0.448159	0.342427		0.378499
	0.452254	0.047044		0.358516			0.452254	0.342427		0.37756
	0.456349	0.046828		0.359473			0.456349	0.342427		0.376621
	0.460444	0.046588		0.358516			0.460444	0.344373		0.375682
	0.464539	0.046398		0.354692			0.464539	0.349237		0.372864
	0.468634	0.04622		0.351824			0.468634	0.347291		0.369107
	0.472729	0.046055		0.348			0.472729	0.3434		0.368168
	0.476823	0.045675		0.340352			0.476823	0.347291		0.367229
	0.480918	0.044915		0.340352			0.480918	0.351182		0.364411
	0.485013	0.043952		0.342264			0.485013	0.351182		0.362533
	0.489108	0.043027		0.344176			0.489108	0.355073		0.358776
	0.493203	0.042292		0.348			0.493203	0.364802		0.358776
	0.497298	0.041735		0.351824			0.497298	0.369666		0.359715
	0.501393	0.041266		0.35278			0.501393	0.36772		0.362533
	0.505488	0.040848		0.348			0.505488	0.359938		0.360654
	0.509583	0.040443		0.345132			0.509583	0.355073		0.359715
	0.513677	0.039999		0.34322			0.513677	0.356046		0.362533
	0.517772	0.03948		0.344176			0.517772	0.356046		0.364411
	0.521867	0.038986		0.346088			0.521867	0.357019		0.367229
	0.525962	0.038618		0.347044			0.525962	0.362856		0.369107
	0.530057	0.038365		0.349912			0.530057	0.366747		0.36535
	0.534152	0.038175		0.348956			0.534152	0.362856		0.364411
	0.538247	0.03801		0.348			0.538247	0.355073		0.368168
	0.542342	0.037858		0.348956			0.542342	0.353128		0.370046
	0.546437	0.03782		0.353736			0.546437	0.351182		0.368168
	0.550531	0.037997		0.355648			0.550531	0.352155		0.367229
	0.554626	0.038403		0.35278			0.554626	0.356046		0.368168
	0.558721	0.038935		0.360429			0.558721	0.357019		0.369107
	0.562816	0.039581		0.364253			0.562816	0.354101		0.370986
	0.566911	0.040278		0.358516			0.566911	0.348264		0.370986
	0.571006	0.040962		0.353736			0.571006	0.3434		0.376621
	0.575101	0.041621		0.349912			0.575101	0.341454		0.381317
	0.579196	0.042242		0.349912			0.579196	0.345345		0.381317
	0.583291	0.042812		0.350868			0.583291	0.346318		0.379439
	0.587386	0.043319		0.354692			0.587386	0.344373		0.376621
	0.59148	0.04375		0.354692			0.59148	0.348264		0.380378
	0.595575	0.044155		0.355648			0.595575	0.350209		0.383195
	0.59967	0.044573		0.356604			0.59967	0.351182		0.379439
	0.603765	0.04494		0.353736			0.603765	0.351182		0.373803
	0.60786	0.045245		0.35278			0.60786	0.348264		0.375682
	0.611955	0.045473		0.348956			0.611955	0.352155		0.379439
	0.61605	0.045498		0.349912			0.61605	0.351182		0.379439
	0.620145	0.045384		0.351824			0.620145	0.350209		0.381317
	0.62424	0.045283		0.345132			0.62424	0.350209		0.37756
	0.628334	0.045194		0.348			0.628334	0.342427		0.375682
	0.632429	0.045118		0.353736			0.632429	0.341454		0.373803
	0.636524	0.045055		0.354692			0.636524	0.348264		0.372864
	0.640619	0.045004		0.356604			0.640619	0.352155		0.372864
	0.644714	0.044966		0.35756			0.644714	0.350209		0.371925
	0.648809	0.044915		0.360429			0.648809	0.348264		0.370986
	0.652904	0.044814		0.362341			0.652904	0.347291		0.375682
	0.656999	0.044649		0.368077			0.656999	0.347291		0.384135
	0.661094	0.044383		0.371901			0.661094	0.347291		0.376621
	0.665188	0.04394		0.369989			0.665188	0.349237		0.364411
	0.669283	0.043293		0.371901			0.669283	0.355073		0.363472
	0.673378	0.042394		0.372857			0.673378	0.356046		0.36629
	0.677473	0.041507		0.369989			0.677473	0.352155		0.36535
	0.681568	0.041076		0.368077			0.681568	0.348264		0.36535
	0.685663	0.041025		0.368077			0.685663	0.344373		0.367229
	0.689758	0.041076		0.364253			0.689758	0.344373		0.36629
	0.693853	0.041203		0.365209			0.693853	0.346318		0.36629
	0.697948	0.041444		0.369033			0.697948	0.348264		0.36629
	0.702042	0.041773		0.369033			0.702042	0.349237		0.36629
	0.706137	0.042039		0.368077			0.706137	0.347291		0.370046
	0.710232	0.042166		0.369989			0.710232	0.346318		0.369107
	0.714327	0.042128		0.369033			0.714327	0.346318		0.36629
	0.718422	0.042001		0.367121			0.718422	0.346318		0.368168
	0.722517	0.041887		0.365209			0.722517	0.346318		0.370986
	0.726612	0.041773		0.359473			0.726612	0.341454		0.371925
	0.730707	0.041646		0.358516			0.730707	0.338536		0.371925
	0.734802	0.04138		0.359473			0.734802	0.340481		0.371925
	0.738897	0.040949		0.360429			0.738897	0.342427		0.374742
	0.742991	0.040481		0.360429			0.742991	0.346318		0.371925
	0.747086	0.039961		0.361385			0.747086	0.350209		0.369107
	0.751181	0.039353		0.361385			0.751181	0.351182		0.375682
	0.755276	0.038884		0.356604			0.755276	0.347291		0.375682
	0.759371	0.038618		0.351824			0.759371	0.347291		0.373803
	0.763466	0.038415		0.348956			0.763466	0.351182		0.376621
	0.767561	0.038175		0.347044			0.767561	0.353128		0.37756
	0.771656	0.037871		0.349912			0.771656	0.350209		0.37756
	0.775751	0.037465		0.348956			0.775751	0.348264		0.373803
	0.779845	0.037009		0.347044			0.779845	0.347291		0.372864
	0.78394	0.036528		0.349912			0.78394	0.351182		0.370046
	0.788035	0.036033		0.349912			0.788035	0.357019		0.369107
	0.79213	0.035577		0.348			0.79213	0.353128		0.372864
	0.796225	0.035185		0.345132			0.796225	0.349237		0.373803
	0.80032	0.034817		0.348			0.80032	0.349237		0.372864
	0.804415	0.034462		0.353736			0.804415	0.353128		0.371925
	0.80851	0.034171		0.35278			0.80851	0.357019		0.369107
	0.812605	0.034057		0.348			0.812605	0.359938		0.368168
	0.816699	0.034196		0.346088			0.816699	0.364802		0.372864
	0.820794	0.03445		0.341308			0.820794	0.370638		0.373803
	0.824889	0.034665		0.340352			0.824889	0.371611		0.36535
	0.828984	0.034855		0.341308			0.828984	0.371611		0.361594
	0.833079	0.034969		0.342264			0.833079	0.375502		0.362533
	0.837174	0.035071		0.344176			0.837174	0.373557		0.36535
	0.841269	0.035197		0.348			0.841269	0.364802		0.364411
	0.845364	0.035311		0.348956			0.845364	0.356046		0.36535
	0.849459	0.035413		0.349912			0.849459	0.350209		0.36629
	0.853554	0.035451		0.353736			0.853554	0.346318		0.362533
	0.857648	0.035451		0.356604			0.857648	0.348264		0.36535
	0.861743	0.035451		0.355648			0.861743	0.347291		0.36535
	0.865838	0.035425		0.349912			0.865838	0.347291		0.362533
	0.869933	0.035375		0.349912			0.869933	0.356046		0.36535
	0.874028	0.035299		0.35278			0.874028	0.357992		0.370986
	0.878123	0.035159		0.358516			0.878123	0.357019		0.374742
	0.882218	0.034931		0.35756			0.882218	0.357992		0.373803
	0.886313	0.03469		0.351824			0.886313	0.356046		0.371925
	0.890408	0.034551		0.35278			0.890408	0.353128		0.371925
	0.894502	0.034526		0.35756			0.894502	0.349237		0.374742
	0.898597	0.034551		0.364253			0.898597	0.348264		0.376621
	0.902692	0.03469		0.362341			0.902692	0.352155		0.375682
	0.906787	0.034957		0.35756			0.906787	0.355073		0.375682
	0.910882	0.035273		0.366165			0.910882	0.357992		0.373803
	0.914977	0.035577		0.373813			0.914977	0.36091		0.371925
	0.919072	0.035818		0.373813			0.919072	0.359938		0.370046
	0.923167	0.036008		0.369033			0.923167	0.36091		0.374742
	0.927262	0.036173		0.369989			0.927262	0.358965		0.376621
	0.931356	0.036312		0.369989			0.931356	0.354101		0.375682
	0.935451	0.036363		0.367121			0.935451	0.356046		0.381317
	0.939546	0.036388		0.367121			0.939546	0.357992		0.383195
	0.943641	0.03654		0.366165			0.943641	0.357992		0.382256
	0.947736	0.036781		0.365209			0.947736	0.357992		0.380378
	0.951831	0.036971		0.363297			0.951831	0.357992		0.37756
	0.955926	0.037098		0.358516			0.955926	0.357019		0.372864
	0.960021	0.037098		0.351824			0.960021	0.355073		0.369107
	0.964116	0.036996		0.348			0.964116	0.355073		0.372864
	0.968211	0.037022		0.348956			0.968211	0.353128		0.376621
	0.972305	0.037174		0.353736			0.972305	0.350209		0.376621
	0.9764	0.037326		0.359473			0.9764	0.349237		0.376621
	0.980495	0.037567		0.363297			0.980495	0.351182		0.380378
	0.98459	0.037871		0.364253			0.98459	0.353128		0.385074
	0.988685	0.038124		0.362341			0.988685	0.354101		0.378499
	0.99278	0.038314		0.360429			0.99278	0.348264		0.373803
	0.996875	0.038276		0.359473			0.996875	0.350209		0.375682
	1.00097	0.037947		0.359473			1.00097	0.353128		0.371925
	1.00507	0.037503		0.360429			1.00507	0.356046		0.370986
	1.00916	0.03725		0.358516			1.00916	0.357019		0.370046
	1.01325	0.037326		0.358516			1.01325	0.355073		0.372864
	1.01735	0.037693		0.363297			1.01735	0.354101		0.375682
	1.02144	0.038225		0.366165			1.02144	0.353128		0.372864
	1.02554	0.038808		0.367121			1.02554	0.355073		0.369107
	1.02963	0.039277		0.371901			1.02963	0.355073		0.367229
	1.03373	0.039543		0.376681			1.03373	0.362856		0.369107
	1.03782	0.039657		0.374769			1.03782	0.366747		0.368168
	1.04192	0.039556		0.375725			1.04192	0.369666		0.369107
	1.04601	0.03934		0.373813			1.04601	0.372584		0.374742
	1.05011	0.039188		0.367121			1.05011	0.368693		0.375682
	1.0542	0.039036		0.363297			1.0542	0.365774		0.374742
	1.0583	0.038884		0.362341			1.0583	0.364802		0.372864
	1.06239	0.038694		0.361385			1.06239	0.36091		0.370046
	1.06649	0.038479		0.361385			1.06649	0.359938		0.370986
	1.07058	0.038263		0.361385			1.07058	0.361883		0.370046
	1.07468	0.038035		0.360429			1.07468	0.362856		0.368168
	1.07877	0.037706		0.359473			1.07877	0.366747		0.368168
	1.08287	0.037224		0.356604			1.08287	0.365774		0.363472
	1.08696	0.036528		0.355648			1.08696	0.362856		0.362533
	1.09106	0.035717		0.353736			1.09106	0.361883		0.364411
	1.09515	0.034906		0.348956			1.09515	0.359938		0.361594
	1.09925	0.034082		0.350868			1.09925	0.36091		0.367229
	1.10334	0.033309		0.349912			1.10334	0.36091		0.367229
	1.10744	0.032562		0.347044			1.10744	0.357019		0.368168
	1.11153	0.031827		0.349912			1.11153	0.354101		0.370986
	1.11563	0.031232		0.35756			1.11563	0.36091		0.370046
	1.11972	0.030915		0.361385			1.11972	0.370638		0.370986
	1.12382	0.030839		0.361385			1.12382	0.369666		0.376621
	1.12791	0.030864		0.362341			1.12791	0.365774		0.378499
	1.13201	0.030953		0.360429			1.13201	0.359938		0.373803
	1.1361	0.031105		0.35756			1.1361	0.355073		0.374742
	1.1402	0.031295		0.354692			1.1402	0.355073		0.373803
	1.14429	0.031561		0.354692			1.14429	0.356046		0.375682
	1.14839	0.032042		0.358516			1.14839	0.359938		0.378499
	1.15248	0.032727		0.358516			1.15248	0.358965		0.373803
	1.15658	0.033398		0.35278			1.15658	0.355073		0.369107
	1.16067	0.033994		0.351824			1.16067	0.353128		0.36629
	1.16477	0.034488		0.353736			1.16477	0.354101		0.369107
	1.16886	0.034716		0.360429			1.16886	0.357019		0.372864
	1.17295	0.034792		0.365209			1.17295	0.355073		0.375682
	1.17705	0.034843		0.366165			1.17705	0.354101		0.374742
	1.18114	0.03483		0.362341			1.18114	0.355073		0.373803
	1.18524	0.034741		0.354692			1.18524	0.358965		0.370046
	1.18934	0.034564		0.354692			1.18934	0.363829		0.367229
	1.19343	0.034348		0.35278			1.19343	0.364802		0.369107
	1.19752	0.03412		0.35278			1.19752	0.358965		0.368168
	1.20162	0.033968		0.358516			1.20162	0.359938		0.368168
	1.20571	0.033854		0.362341			1.20571	0.361883		0.371925
	1.20981	0.033728		0.367121			1.20981	0.354101		0.378499
	1.2139	0.033576		0.368077			1.2139	0.351182		0.380378
	1.218	0.033512		0.369033			1.218	0.347291		0.378499
	1.22209	0.033601		0.375725			1.22209	0.353128		0.378499
	1.22619	0.033766		0.375725			1.22619	0.358965		0.37756
	1.23028	0.033956		0.372857			1.23028	0.356046		0.376621
	1.23438	0.034133		0.369989			1.23438	0.356046		0.374742
	1.23847	0.03426		0.366165			1.23847	0.352155		0.370046
	1.24257	0.03431		0.366165			1.24257	0.351182		0.370046
	1.24666	0.034386		0.371901			1.24666	0.349237		0.374742
	1.25076	0.034526		0.374769			1.25076	0.353128		0.375682
	1.25485	0.034665		0.370945			1.25485	0.355073		0.378499
	1.25895	0.03483		0.366165			1.25895	0.353128		0.386013
	1.26304	0.034969		0.363297			1.26304	0.356046		0.385074
	1.26714	0.035045		0.364253			1.26714	0.355073		0.381317
	1.27123	0.034995		0.368077			1.27123	0.352155		0.379439
	1.27533	0.034893		0.365209			1.27533	0.350209		0.376621
	1.27942	0.034804		0.364253			1.27942	0.353128		0.371925
	1.28352	0.034728		0.367121			1.28352	0.352155		0.372864
	1.28761	0.034614		0.368077			1.28761	0.349237		0.375682
	1.29171	0.034437		0.365209			1.29171	0.352155		0.37756
	1.2958	0.034336		0.367121			1.2958	0.351182		0.37756
	1.2999	0.034361		0.369989			1.2999	0.3434		0.374742
	1.30399	0.034424		0.369033			1.30399	0.344373		0.370046
	1.30809	0.034488		0.365209			1.30809	0.356046		0.367229
	1.31218	0.034513		0.358516			1.31218	0.356046		0.370046
	1.31628	0.034475		0.359473			1.31628	0.352155		0.372864
	1.32037	0.034399		0.358516			1.32037	0.359938		0.372864
	1.32447	0.034272		0.359473			1.32447	0.356046		0.369107
	1.32856	0.034146		0.361385			1.32856	0.350209		0.370046
	1.33266	0.034044		0.358516			1.33266	0.347291		0.373803
	1.33675	0.033943		0.360429			1.33675	0.340481		0.372864
	1.34085	0.033892		0.363297			1.34085	0.335617		0.374742
	1.34494	0.033968		0.360429			1.34494	0.332699		0.374742
	1.34904	0.03412		0.362341			1.34904	0.334645		0.374742
	1.35313	0.034222		0.368077			1.35313	0.339509		0.37756
	1.35722	0.034247		0.368077			1.35722	0.344373		0.37756
	1.36132	0.034209		0.370945			1.36132	0.348264		0.371925
	1.36542	0.03412		0.373813			1.36542	0.349237		0.370986
	1.36951	0.034044		0.378593			1.36951	0.354101		0.370046
	1.3736	0.033956		0.38433			1.3736	0.358965		0.36535
	1.3777	0.033715		0.379549			1.3777	0.36091		0.362533
	1.3818	0.033208		0.378593			1.3818	0.361883		0.361594
	1.38589	0.032587		0.383374			1.38589	0.358965		0.362533
	1.38998	0.031979		0.383374			1.38998	0.354101		0.363472
	1.39408	0.031396		0.380505			1.39408	0.353128		0.363472
	1.39817	0.030851		0.382418			1.39817	0.357019		0.364411
	1.40227	0.030319		0.378593			1.40227	0.358965		0.363472
	1.40636	0.029749		0.372857			1.40636	0.359938		0.363472
	1.41046	0.029141		0.372857			1.41046	0.36091		0.360654
	1.41455	0.028508		0.375725			1.41455	0.36091		0.360654
	1.41865	0.028064		0.373813			1.41865	0.359938		0.362533
	1.42274	0.027963		0.369033			1.42274	0.359938		0.36629
	1.42684	0.027975		0.365209			1.42684	0.358965		0.375682
	1.43093	0.02795		0.364253			1.43093	0.357019		0.375682
	1.43503	0.027823		0.369989			1.43503	0.352155		0.369107
	1.43912	0.027469		0.369989			1.43912	0.351182		0.370986
	1.44322	0.026898		0.365209			1.44322	0.353128		0.373803
	1.44731	0.026303		0.361385			1.44731	0.356046		0.369107
	1.45141	0.02572		0.363297			1.45141	0.362856		0.370046
	1.4555	0.025175		0.365209			1.4555	0.366747		0.369107
	1.4596	0.024656		0.366165			1.4596	0.363829		0.36535
	1.46369	0.0242		0.367121			1.46369	0.362856		0.373803
	1.46779	0.023807		0.371901			1.46779	0.365774		0.383195
	1.47188	0.023528		0.369989			1.47188	0.363829		0.382256
	1.47598	0.023427		0.366165			1.47598	0.362856		0.379439
	1.48007	0.023478		0.362341			1.48007	0.365774		0.381317
	1.48417	0.023566		0.349912			1.48417	0.365774		0.381317
	1.48826	0.023668		0.345132			1.48826	0.364802		0.37756
	1.49236	0.023807		0.344176			1.49236	0.358965		0.373803
	1.49645	0.023997		0.348			1.49645	0.355073		0.368168
	1.50055	0.02425		0.350868			1.50055	0.354101		0.36535
	1.50464	0.024415		0.351824			1.50464	0.348264		0.368168
	1.50874	0.024453		0.354692			1.50874	0.346318		0.371925
	1.51283	0.024314		0.360429			1.51283	0.350209		0.376621
	1.51693	0.024035		0.360429			1.51693	0.348264		0.379439
	1.52102	0.023693		0.35756			1.52102	0.347291		0.379439
	1.52512	0.023465		0.362341			1.52512	0.354101		0.381317
	1.52921	0.023744		0.363297			1.52921	0.353128		0.379439
	1.53331	0.024491		0.358516			1.53331	0.350209		0.376621
	1.5374	0.025365		0.358516			1.5374	0.350209		0.375682
	1.5415	0.026252		0.356604			1.5415	0.351182		0.371925
	1.54559	0.02719		0.356604			1.54559	0.353128		0.369107
	1.54968	0.028165		0.358516			1.54968	0.357019		0.369107
	1.55378	0.029103		0.355648			1.55378	0.354101		0.369107
	1.55787	0.029965		0.351824			1.55787	0.355073		0.371925
	1.56197	0.030737		0.354692			1.56197	0.358965		0.374742
	1.56607	0.031257		0.358516			1.56607	0.354101		0.374742
	1.57016	0.03151		0.358516			1.57016	0.350209		0.372864
	1.57425	0.031662		0.358516			1.57425	0.350209		0.370986
	1.57835	0.031789		0.35756			1.57835	0.354101		0.369107
	1.58244	0.031827		0.358516			1.58244	0.357019		0.368168
	1.58654	0.031738		0.354692			1.58654	0.358965		0.369107
	1.59063	0.031624		0.349912			1.59063	0.362856		0.370986
	1.59473	0.031688		0.349912			1.59473	0.358965		0.373803
	1.59882	0.03208		0.350868			1.59882	0.357019		0.376621
	1.60292	0.032676		0.353736			1.60292	0.358965		0.37756
	1.60701	0.033221		0.35278			1.60701	0.357019		0.379439
	1.61111	0.033715		0.355648			1.61111	0.354101		0.378499
	1.6152	0.034019		0.35756			1.6152	0.351182		0.381317
	1.6193	0.033956		0.363297			1.6193	0.356046		0.383195
	1.62339	0.033652		0.369989			1.62339	0.358965		0.380378
	1.62749	0.033069		0.370945			1.62749	0.359938		0.378499
	1.63158	0.03203		0.373813			1.63158	0.359938		0.374742
	1.63568	0.030826		0.369989			1.63568	0.359938		0.374742
	1.63977	0.030003		0.365209			1.63977	0.362856		0.37756
	1.64387	0.029521		0.363297			1.64387	0.36091		0.378499
	1.64796	0.029116		0.366165			1.64796	0.357019		0.380378
	1.65206	0.028786		0.369989			1.65206	0.356046		0.378499
	1.65615	0.028495		0.369989			1.65615	0.356046		0.376621
	1.66025	0.028191		0.371901			1.66025	0.354101		0.375682
	1.66434	0.027874		0.379549			1.66434	0.350209		0.375682
	1.66844	0.027481		0.381462			1.66844	0.351182		0.379439
	1.67253	0.027063		0.375725			1.67253	0.357019		0.379439
	1.67663	0.026734		0.372857			1.67663	0.357019		0.373803
	1.68072	0.026544		0.367121			1.68072	0.357992		0.371925
	1.68482	0.026556		0.363297			1.68482	0.363829		0.371925
	1.68891	0.026873		0.359473			1.68891	0.363829		0.367229
	1.69301	0.027418		0.353736			1.69301	0.363829		0.364411
	1.6971	0.027925		0.35756			1.6971	0.36091		0.36629
	1.7012	0.028381		0.362341			1.7012	0.358965		0.369107
	1.70529	0.028736		0.365209			1.70529	0.357992		0.371925
	1.70939	0.028926		0.369989			1.70939	0.356046		0.373803
	1.71348	0.028913		0.373813			1.71348	0.357992		0.370986
	1.71758	0.028786		0.373813			1.71758	0.359938		0.368168
	1.72167	0.028609		0.370945			1.72167	0.357019		0.364411
	1.72577	0.028355		0.369033			1.72577	0.357019		0.364411
	1.72986	0.028026		0.372857			1.72986	0.361883		0.363472
	1.73395	0.02776		0.366165			1.73395	0.361883		0.363472
	1.73805	0.027608		0.35756			1.73805	0.363829		0.369107
	1.74215	0.027519		0.358516			1.74215	0.364802		0.370046
	1.74624	0.027443		0.359473			1.74624	0.362856		0.370986
	1.75033	0.02738		0.363297			1.75033	0.362856		0.370046
	1.75443	0.027279		0.367121			1.75443	0.359938		0.363472
	1.75852	0.027088		0.368077			1.75852	0.356046		0.362533
	1.76262	0.026721		0.367121			1.76262	0.357019		0.36535
	1.76672	0.026075		0.370945			1.76672	0.36091		0.367229
	1.77081	0.025353		0.369989			1.77081	0.359938		0.36535
	1.7749	0.024757		0.363297			1.7749	0.356046		0.359715
	1.779	0.024301		0.364253			1.779	0.356046		0.363472
	1.78309	0.024022		0.371901			1.78309	0.36091		0.369107
	1.78719	0.023896		0.372857			1.78719	0.359938		0.368168
	1.79128	0.023934		0.376681			1.79128	0.36091		0.36535
	1.79538	0.024086		0.378593			1.79538	0.363829		0.368168
	1.79947	0.024301		0.377637			1.79947	0.362856		0.368168
	1.80357	0.024529		0.369989			1.80357	0.363829		0.364411
	1.80766	0.024732		0.360429			1.80766	0.362856		0.36535
	1.81176	0.024871		0.359473			1.81176	0.361883		0.363472
	1.81585	0.024922		0.362341			1.81585	0.362856		0.361594
	1.81995	0.024656		0.360429			1.81995	0.363829		0.363472
	1.82404	0.0242		0.360429			1.82404	0.361883		0.363472
	1.82814	0.02382		0.361385			1.82814	0.362856		0.364411
	1.83223	0.023579		0.368077			1.83223	0.36091		0.362533
	1.83633	0.023427		0.377637			1.83633	0.357019		0.361594
	1.84042	0.023401		0.376681			1.84042	0.36091		0.362533
	1.84452	0.023655		0.375725			1.84452	0.363829		0.362533
	1.84861	0.02425		0.374769			1.84861	0.363829		0.368168
	1.85271	0.025049		0.375725			1.85271	0.361883		0.373803
	1.8568	0.025872		0.374769			1.8568	0.359938		0.373803
	1.8609	0.026658		0.370945			1.8609	0.356046		0.370986
	1.86499	0.02738		0.371901			1.86499	0.355073		0.370046
	1.86909	0.02795		0.370945			1.86909	0.356046		0.368168
	1.87318	0.028381		0.368077			1.87318	0.359938		0.368168
	1.87728	0.028774		0.368077			1.87728	0.36091		0.367229
	1.88137	0.029052		0.370945			1.88137	0.356046		0.367229
	1.88547	0.029255		0.368077			1.88547	0.355073		0.367229
	1.88956	0.02942		0.363297			1.88956	0.357992		0.369107
	1.89366	0.029572		0.358516			1.89366	0.361883		0.370986
	1.89775	0.029711		0.351824			1.89775	0.365774		0.372864
	1.90185	0.029838		0.35756			1.90185	0.366747		0.376621
	1.90594	0.029825		0.367121			1.90594	0.36091		0.372864
	1.91004	0.029711		0.365209			1.91004	0.361883		0.368168
	1.91413	0.029572		0.358516			1.91413	0.365774		0.361594
	1.91823	0.029382		0.35756			1.91823	0.363829		0.360654
	1.92232	0.029192		0.355648			1.92232	0.364802		0.362533
	1.92641	0.029103		0.350868			1.92641	0.364802		0.364411
	1.93051	0.029141		0.353736			1.93051	0.363829		0.367229
	1.9346	0.029179		0.353736			1.9346	0.359938		0.364411
	1.9387	0.029154		0.355648			1.9387	0.355073		0.36535
	1.9428	0.029002		0.360429			1.9428	0.355073		0.36629
	1.94689	0.028812		0.361385			1.94689	0.356046		0.363472
	1.95098	0.028634		0.365209			1.95098	0.357992		0.361594
	1.95508	0.028457		0.366165			1.95508	0.357992		0.358776
	1.95918	0.028305		0.364253			1.95918	0.357992		0.360654
	1.96327	0.028191		0.362341			1.96327	0.36091		0.361594
	1.96736	0.028089		0.359473			1.96736	0.361883		0.358776
	1.97146	0.027963		0.358516			1.97146	0.362856		0.357837
	1.97555	0.027823		0.356604			1.97555	0.365774		0.356898
	1.97965	0.027709		0.361385			1.97965	0.363829		0.360654
	1.98374	0.027583		0.365209			1.98374	0.36091		0.36535
	1.98784	0.027393		0.365209			1.98784	0.361883		0.36535
	1.99193	0.027139		0.366165			1.99193	0.363829		0.364411
	1.99603	0.02681		0.367121			1.99603	0.363829		0.363472
	2.00012	0.02643		0.366165			2.00012	0.363829		0.36629
	2.00422	0.026088		0.365209			2.00422	0.359938		0.363472
	2.00831	0.025897		0.369033			2.00831	0.359938		0.36535
	2.01241	0.025961		0.368077			2.01241	0.364802		0.370986
	2.0165	0.026303		0.365209			2.0165	0.361883		0.370986
	2.0206	0.02681		0.364253			2.0206	0.358965		0.372864
	2.02469	0.027393		0.363297			2.02469	0.358965		0.372864
	2.02879	0.028013		0.368077			2.02879	0.356046		0.369107
	2.03288	0.028609		0.368077			2.03288	0.358965		0.368168
	2.03698	0.029141		0.368077			2.03698	0.362856		0.36535
	2.04107	0.029648		0.364253			2.04107	0.363829		0.363472
	2.04517	0.030167		0.361385			2.04517	0.364802		0.36629
	2.04926	0.030725		0.359473			2.04926	0.362856		0.368168
	2.05336	0.031384		0.353736			2.05336	0.361883		0.369107
	2.05745	0.03227		0.35278			2.05745	0.364802		0.370986
	2.06155	0.033271		0.35756			2.06155	0.363829		0.371925
	2.06564	0.034285		0.364253			2.06564	0.363829		0.367229
	2.06974	0.035286		0.362341			2.06974	0.365774		0.362533
	2.07383	0.036236		0.356604			2.07383	0.358965		0.36629
	2.07793	0.037148		0.35756			2.07793	0.351182		0.370986
	2.08202	0.037883		0.355648			2.08202	0.352155		0.374742
	2.08612	0.038327		0.35278			2.08612	0.362856		0.375682
	2.09021	0.038352		0.351824			2.09021	0.368693		0.373803
	2.09431	0.037934		0.349912			2.09431	0.364802		0.370986
	2.0984	0.037313		0.355648			2.0984	0.359938		0.370986
	2.1025	0.036667		0.362341			2.1025	0.361883		0.368168
	2.10659	0.035983		0.362341			2.10659	0.361883		0.36535
	2.11069	0.035375		0.364253			2.11069	0.356046		0.36535
	2.11478	0.034881		0.367121			2.11478	0.354101		0.36535
	2.11888	0.034462		0.371901			2.11888	0.354101		0.370986
	2.12297	0.03412		0.373813			2.12297	0.359938		0.374742
	2.12706	0.033829		0.368077			2.12706	0.36091		0.374742
	2.13116	0.033512		0.369033			2.13116	0.357992		0.370046
	2.13525	0.033132		0.369989			2.13525	0.359938		0.36535
	2.13935	0.032562		0.368077			2.13935	0.361883		0.36629
	2.14344	0.031852		0.369033			2.14344	0.361883		0.370046
	2.14754	0.03127		0.372857			2.14754	0.365774		0.373803
	2.15163	0.030965		0.374769			2.15163	0.366747		0.372864
	2.15573	0.030851		0.374769			2.15573	0.36772		0.371925
	2.15982	0.030953		0.375725			2.15982	0.369666		0.372864
	2.16392	0.031422		0.372857			2.16392	0.36772		0.378499
	2.16801	0.032068		0.368077			2.16801	0.364802		0.382256
	2.17211	0.032714		0.364253			2.17211	0.363829		0.386013
	2.1762	0.033297		0.363297			2.1762	0.362856		0.386013
	2.1803	0.033778		0.367121			2.1803	0.364802		0.380378
	2.18439	0.03393		0.364253			2.18439	0.366747		0.375682
	2.18849	0.033842		0.362341			2.18849	0.364802		0.373803
	2.19258	0.033702		0.365209			2.19258	0.368693		0.376621
	2.19668	0.033487		0.365209			2.19668	0.371611		0.370046
	2.20077	0.033043		0.367121			2.20077	0.368693		0.36629
	2.20487	0.032486		0.369989			2.20487	0.364802		0.370046
	2.20896	0.031992		0.374769			2.20896	0.363829		0.373803
	2.21306	0.031726		0.378593			2.21306	0.365774		0.374742
	2.21715	0.031789		0.374769			2.21715	0.368693		0.370046
	2.22125	0.032144		0.371901			2.22125	0.368693		0.368168
	2.22534	0.032638		0.368077			2.22534	0.365774		0.367229
	2.22944	0.033183		0.366165			2.22944	0.361883		0.364411
	2.23353	0.033715		0.367121			2.23353	0.36091		0.364411
	2.23763	0.034146		0.365209			2.23763	0.359938		0.370046
	2.24172	0.034437		0.364253			2.24172	0.36091		0.372864
	2.24582	0.034652		0.362341			2.24582	0.358965		0.369107
	2.24991	0.034855		0.358516			2.24991	0.357019		0.36629
	2.25401	0.035045		0.362341			2.25401	0.358965		0.36535
	2.2581	0.035083		0.366165			2.2581	0.362856		0.368168
	2.2622	0.034906		0.364253			2.2622	0.36772		0.371925
	2.26629	0.034652		0.361385			2.26629	0.36772		0.369107
	2.27039	0.034361		0.359473			2.27039	0.366747		0.369107
	2.27448	0.034019		0.358516			2.27448	0.370638		0.369107
	2.27858	0.033588		0.358516			2.27858	0.37453		0.36535
	2.28267	0.033081		0.35278			2.28267	0.37453		0.362533
	2.28677	0.032562		0.351824			2.28677	0.376475		0.364411
	2.29086	0.032004		0.356604			2.29086	0.380366		0.36629
	2.29496	0.031371		0.363297			2.29496	0.378421		0.362533
	2.29905	0.030737		0.363297			2.29905	0.375502		0.360654
	2.30315	0.030066		0.363297			2.30315	0.372584		0.36535
	2.30724	0.02928		0.366165			2.30724	0.368693		0.372864
	2.31134	0.028406		0.368077			2.31134	0.370638		0.378499
	2.31543	0.02757		0.367121			2.31543	0.37453		0.372864
	2.31953	0.026797		0.368077			2.31953	0.375502		0.371925
	2.32362	0.026164		0.370945			2.32362	0.373557		0.37756
	2.32771	0.025758		0.376681			2.32771	0.368693		0.375682
	2.33181	0.025467		0.38433			2.33181	0.366747		0.369107
	2.3359	0.025188		0.385286			2.3359	0.365774		0.36535
	2.34	0.024922		0.377637			2.34	0.364802		0.362533
	2.34409	0.024656		0.371901			2.34409	0.36772		0.362533
	2.34819	0.02463		0.370945			2.34819	0.370638		0.369107
	2.35228	0.024821		0.368077			2.35228	0.365774		0.374742
	2.35638	0.025011		0.365209			2.35638	0.361883		0.376621
	2.36047	0.025163		0.359473			2.36047	0.364802		0.376621
	2.36457	0.025277		0.353736			2.36457	0.364802		0.376621
	2.36866	0.025315		0.353736			2.36866	0.366747		0.376621
	2.37276	0.025239		0.358516			2.37276	0.369666		0.374742
	2.37685	0.02496		0.360429			2.37685	0.370638		0.373803
	2.38095	0.024668		0.360429			2.38095	0.36772		0.373803
	2.38504	0.024694		0.366165			2.38504	0.36091		0.371925
	2.38914	0.024947		0.368077			2.38914	0.361883		0.373803
	2.39323	0.025226		0.364253			2.39323	0.368693		0.370046
	2.39733	0.025505		0.364253			2.39733	0.370638		0.36629
	2.40142	0.025809		0.365209			2.40142	0.371611		0.367229
	2.40552	0.0261		0.364253			2.40552	0.371611		0.367229
	2.40961	0.026354		0.367121			2.40961	0.36772		0.364411
	2.41371	0.026392		0.365209			2.41371	0.370638		0.367229
	2.4178	0.02629		0.367121			2.4178	0.371611		0.374742
	2.4219	0.02629		0.368077			2.4219	0.36772		0.375682
	2.42599	0.026341		0.365209			2.42599	0.365774		0.37756
	2.43009	0.026683		0.365209			2.43009	0.36091		0.379439
	2.43418	0.027342		0.365209			2.43418	0.359938		0.378499
	2.43828	0.028039		0.366165			2.43828	0.358965		0.372864
	2.44237	0.028634		0.366165			2.44237	0.357992		0.369107
	2.44647	0.029078		0.363297			2.44647	0.359938		0.373803
	2.45056	0.029344		0.362341			2.45056	0.36091		0.37756
	2.45466	0.029508		0.362341			2.45466	0.364802		0.374742
	2.45875	0.029559		0.35756			2.45875	0.364802		0.372864
	2.46285	0.029534		0.354692			2.46285	0.365774		0.374742
	2.46694	0.029496		0.359473			2.46694	0.370638		0.375682
	2.47104	0.029331		0.364253			2.47104	0.366747		0.382256
	2.47513	0.028964		0.369989			2.47513	0.362856		0.383195
	2.47923	0.028698		0.374769			2.47923	0.365774		0.376621
	2.48332	0.028609		0.375725			2.48332	0.364802		0.373803
	2.48742	0.02852		0.374769			2.48742	0.359938		0.381317
	2.49151	0.028406		0.369989			2.49151	0.36091		0.382256
	2.4956	0.028292		0.364253			2.4956	0.36091		0.376621
	2.4997	0.028191		0.367121			2.4997	0.356046		0.376621
	2.5038	0.02814		0.370945			2.5038	0.353128		0.37756
	2.50789	0.028165		0.369989			2.50789	0.353128		0.375682
	2.51199	0.028203		0.368077			2.51199	0.355073		0.374742
	2.51608	0.028203		0.373813			2.51608	0.354101		0.374742
	2.52018	0.028115		0.377637			2.52018	0.349237		0.37756
	2.52427	0.027975		0.373813			2.52427	0.347291		0.380378
	2.52836	0.027849		0.375725			2.52836	0.348264		0.376621
	2.53246	0.027684		0.381462			2.53246	0.347291		0.375682
	2.53655	0.027545		0.382418			2.53655	0.345345		0.374742
	2.54065	0.027595		0.382418			2.54065	0.347291		0.370986
	2.54474	0.027925		0.382418			2.54474	0.350209		0.369107
	2.54884	0.028571		0.380505			2.54884	0.350209		0.367229
	2.55293	0.029382		0.376681			2.55293	0.350209		0.36535
	2.55703	0.030167		0.371901			2.55703	0.350209		0.363472
	2.56112	0.030889		0.372857			2.56112	0.349237		0.357837
	2.56522	0.031472		0.369989			2.56522	0.351182		0.358776
	2.56931	0.031903		0.358516			2.56931	0.355073		0.36535
	2.57341	0.03203		0.349912			2.57341	0.352155		0.367229
	2.5775	0.032106		0.349912			2.5775	0.353128		0.371925
	2.5816	0.032511		0.353736			2.5816	0.354101		0.372864
	2.58569	0.033081		0.354692			2.58569	0.356046		0.370986
	2.58979	0.033601		0.350868			2.58979	0.353128		0.373803
	2.59388	0.034032		0.348956			2.59388	0.346318		0.373803
	2.59798	0.034272		0.351824			2.59798	0.350209		0.373803
	2.60207	0.034348		0.355648			2.60207	0.354101		0.373803
	2.60617	0.034475		0.360429			2.60617	0.355073		0.372864
	2.61026	0.034703		0.363297			2.61026	0.352155		0.374742
	2.61436	0.034868		0.367121			2.61436	0.353128		0.376621
	2.61845	0.034868		0.369033			2.61845	0.357992		0.371925
	2.62255	0.034817		0.369989			2.62255	0.361883		0.371925
	2.62664	0.034893		0.367121			2.62664	0.366747		0.374742
	2.63074	0.035058		0.362341			2.63074	0.369666		0.370046
	2.63483	0.035172		0.360429			2.63483	0.371611		0.370986
	2.63893	0.035197		0.361385			2.63893	0.372584		0.371925
	2.64302	0.035033		0.359473			2.64302	0.36772		0.369107
	2.64712	0.034589		0.362341			2.64712	0.362856		0.368168
	2.65121	0.034057		0.367121			2.65121	0.364802		0.368168
	2.65531	0.033576		0.371901			2.65531	0.364802		0.36629
	2.6594	0.033119		0.377637			2.6594	0.358965		0.368168
	2.6635	0.032739		0.376681			2.6635	0.357992		0.368168
	2.66759	0.032385		0.376681			2.66759	0.36091		0.367229
	2.67169	0.032017		0.375725			2.67169	0.359938		0.36629
	2.67578	0.031599		0.373813			2.67578	0.358965		0.369107
	2.67988	0.031143		0.366165			2.67988	0.361883		0.370046
	2.68397	0.030623		0.363297			2.68397	0.365774		0.36629
	2.68806	0.029939		0.367121			2.68806	0.368693		0.36535
	2.69216	0.028926		0.368077			2.69216	0.370638		0.367229
	2.69625	0.027709		0.365209			2.69625	0.366747		0.370046
	2.70035	0.026594		0.368077			2.70035	0.359938		0.36535
	2.70445	0.025733		0.369033			2.70445	0.355073		0.364411
	2.70854	0.025201		0.365209			2.70854	0.357992		0.364411
	2.71264	0.025087		0.367121			2.71264	0.362856		0.36629
	2.71673	0.025188		0.366165			2.71673	0.365774		0.367229
	2.72083	0.025277		0.365209			2.72083	0.366747		0.370046
	2.72492	0.02534		0.364253			2.72492	0.370638		0.373803
	2.72901	0.02534		0.367121			2.72901	0.37453		0.372864
	2.73311	0.025251		0.369989			2.73311	0.37453		0.372864
	2.7372	0.025112		0.366165			2.7372	0.37453		0.371925
	2.7413	0.024909		0.366165			2.7413	0.369666		0.370986
	2.74539	0.024428		0.368077			2.74539	0.366747		0.368168
	2.74949	0.023756		0.369033			2.74949	0.368693		0.369107
	2.75358	0.023059		0.371901			2.75358	0.371611		0.371925
	2.75768	0.022337		0.369989			2.75768	0.371611		0.373803
	2.76177	0.021666		0.364253			2.76177	0.368693		0.373803
	2.76587	0.021197		0.369989			2.76587	0.363829		0.369107
	2.76996	0.021007		0.376681			2.76996	0.363829		0.364411
	2.77406	0.02102		0.372857			2.77406	0.364802		0.361594
	2.77815	0.021146		0.370945			2.77815	0.365774		0.363472
	2.78225	0.021336		0.369989			2.78225	0.36772		0.370046
	2.78634	0.021526		0.366165			2.78634	0.362856		0.370046
	2.79044	0.021691		0.360429			2.79044	0.36091		0.369107
	2.79453	0.021818		0.356604			2.79453	0.361883		0.371925
	2.79863	0.021982		0.359473			2.79863	0.359938		0.376621
	2.80272	0.022211		0.362341			2.80272	0.357019		0.37756
	2.80682	0.022502		0.362341			2.80682	0.355073		0.37756
	2.81091	0.022945		0.367121			2.81091	0.355073		0.381317
	2.81501	0.023478		0.369989			2.81501	0.355073		0.381317
	2.8191	0.023984		0.369989			2.8191	0.359938		0.379439
	2.8232	0.024478		0.369989			2.8232	0.365774		0.37756
	2.82729	0.024884		0.363297			2.82729	0.368693		0.375682
	2.83139	0.025175		0.362341			2.83139	0.365774		0.370046
	2.83548	0.025302		0.366165			2.83548	0.36091		0.369107
	2.83958	0.025302		0.363297			2.83958	0.36091		0.370986
	2.84367	0.025264		0.364253			2.84367	0.358965		0.370046
	2.84777	0.025264		0.366165			2.84777	0.357019		0.370986
	2.85186	0.025479		0.364253			2.85186	0.355073		0.369107
	2.85596	0.02591		0.367121			2.85596	0.354101		0.363472
	2.86005	0.026442		0.369033			2.86005	0.352155		0.363472
	2.86415	0.026949		0.362341			2.86415	0.353128		0.369107
	2.86824	0.027329		0.361385			2.86824	0.361883		0.368168
	2.87234	0.027608		0.367121			2.87234	0.366747		0.369107
	2.87643	0.027811		0.365209			2.87643	0.361883		0.368168
	2.88053	0.027988		0.363297			2.88053	0.359938		0.361594
	2.88462	0.028115		0.366165			2.88462	0.357992		0.360654
	2.88871	0.028216		0.368077			2.88871	0.359938		0.368168
	2.89281	0.028292		0.367121			2.89281	0.365774		0.370046
	2.8969	0.028115		0.366165			2.8969	0.365774		0.36535
	2.901	0.027671		0.366165			2.901	0.362856		0.36629
	2.9051	0.02719		0.367121			2.9051	0.362856		0.370046
	2.90919	0.026721		0.366165			2.90919	0.363829		0.370046
	2.91329	0.026252		0.369989			2.91329	0.362856		0.371925
	2.91738	0.025961		0.372857			2.91738	0.363829		0.376621
	2.92147	0.025923		0.365209			2.92147	0.366747		0.37756
	2.92557	0.025948		0.364253			2.92557	0.366747		0.376621
	2.92966	0.025885		0.364253			2.92966	0.366747		0.375682
	2.93376	0.025631		0.364253			2.93376	0.371611		0.375682
	2.93785	0.025213		0.369033			2.93785	0.376475		0.376621
	2.94195	0.024732		0.366165			2.94195	0.372584		0.37756
	2.94604	0.024288		0.365209			2.94604	0.363829		0.370986
	2.95014	0.023896		0.366165			2.95014	0.358965		0.370046
	2.95423	0.023528		0.369033			2.95423	0.361883		0.370046
	2.95833	0.023173		0.366165			2.95833	0.36772		0.367229
	2.96242	0.022755		0.364253			2.96242	0.370638		0.367229
	2.96652	0.022236		0.367121			2.96652	0.373557		0.368168
	2.97061	0.021691		0.365209			2.97061	0.37453		0.374742
	2.97471	0.021362		0.364253			2.97471	0.372584		0.37756
	2.9788	0.021248		0.362341			2.9788	0.373557		0.378499
	2.9829	0.021273		0.361385			2.9829	0.373557		0.37756
	2.98699	0.021336		0.364253			2.98699	0.370638		0.376621
	2.99109	0.021387		0.369033			2.99109	0.365774		0.375682
	2.99518	0.021438		0.369989			2.99518	0.363829		0.37756
	2.99928	0.021716		0.367121			2.99928	0.364802		0.381317
	3.00337	0.022211		0.367121			3.00337	0.364802		0.382256
	3.00747	0.022793		0.367121			3.00747	0.363829		0.383195
	3.01156	0.023427		0.364253			3.01156	0.355073		0.384135
	3.01566	0.024073		0.361385			3.01566	0.348264		0.378499
	3.01975	0.024732		0.362341			3.01975	0.351182		0.37756
	3.02385	0.025378		0.363297			3.02385	0.357019		0.37756
	3.02794	0.025885		0.358516			3.02794	0.361883		0.374742
	3.03204	0.026151		0.355648			3.03204	0.361883		0.371925
	3.03613	0.02624		0.356604			3.03613	0.364802		0.36629
	3.04023	0.026354		0.355648			3.04023	0.368693		0.36629
	3.04432	0.026645		0.354692			3.04432	0.364802		0.370046
	3.04842	0.027012		0.350868			3.04842	0.362856		0.372864
	3.05251	0.02738		0.349912			3.05251	0.36091		0.375682
	3.05661	0.027671		0.359473			3.05661	0.36091		0.379439
	3.0607	0.027798		0.368077			3.0607	0.365774		0.378499
	3.0648	0.027773		0.371901			3.0648	0.370638		0.372864
	3.06889	0.027671		0.370945			3.06889	0.368693		0.370986
	3.07299	0.027469		0.367121			3.07299	0.36772		0.370986
	3.07708	0.027152		0.364253			3.07708	0.371611		0.368168
	3.08117	0.026721		0.361385			3.08117	0.37453		0.371925
	3.08527	0.026176		0.360429			3.08527	0.368693		0.374742
	3.08936	0.025619		0.363297			3.08936	0.364802		0.37756
	3.09346	0.025087		0.361385			3.09346	0.366747		0.379439
	3.09755	0.024542		0.360429			3.09755	0.364802		0.376621
	3.10165	0.023946		0.359473			3.10165	0.36091		0.376621
	3.10574	0.023224		0.359473			3.10574	0.356046		0.378499
	3.10984	0.022363		0.363297			3.10984	0.357992		0.374742
	3.11393	0.021362		0.359473			3.11393	0.358965		0.369107
	3.11803	0.0205		0.360429			3.11803	0.359938		0.36535
	3.12212	0.019943		0.361385			3.12212	0.361883		0.363472
	3.12622	0.019537		0.360429			3.12622	0.36091		0.36535
	3.13031	0.019208		0.359473			3.13031	0.364802		0.36535
	3.13441	0.019144		0.35756			3.13441	0.365774		0.368168
	3.1385	0.019284		0.35756			3.1385	0.365774		0.373803
	3.1426	0.019423		0.362341			3.1426	0.361883		0.373803
	3.14669	0.019524		0.358516			3.14669	0.354101		0.373803
	3.15079	0.019537		0.356604			3.15079	0.356046		0.36629
	3.15488	0.019474		0.364253			3.15488	0.357992		0.360654
	3.15898	0.019334		0.369033			3.15898	0.355073		0.361594
	3.16307	0.019144		0.369989			3.16307	0.351182		0.361594
	3.16717	0.018942		0.375725			3.16717	0.353128		0.363472
	3.17126	0.018688		0.375725			3.17126	0.357992		0.368168
	3.17536	0.018219		0.371901			3.17536	0.359938		0.372864
	3.17945	0.017599		0.372857			3.17945	0.357992		0.373803
	3.18355	0.017092		0.370945			3.18355	0.362856		0.370046
	3.18764	0.016889		0.371901			3.18764	0.365774		0.370986
	3.19174	0.017105		0.375725			3.19174	0.36091		0.372864
	3.19583	0.017459		0.375725			3.19583	0.357019		0.371925
	3.19993	0.017637		0.372857			3.19993	0.357992		0.368168
	3.20402	0.017599		0.373813			3.20402	0.361883		0.36629
	3.20812	0.017219		0.376681			3.20812	0.36091		0.371925
	3.21221	0.016661		0.374769			3.21221	0.359938		0.374742
	3.21631	0.016116		0.370945			3.21631	0.358965		0.370046
	3.2204	0.015495		0.368077			3.2204	0.358965		0.364411
	3.2245	0.014963		0.369033			3.2245	0.362856		0.362533
	3.22859	0.014837		0.359473			3.22859	0.359938		0.359715
	3.23269	0.015027		0.356604			3.23269	0.357992		0.359715
	3.23678	0.015293		0.361385			3.23678	0.36091		0.360654
	3.24088	0.015559		0.363297			3.24088	0.363829		0.362533
	3.24497	0.015787		0.363297			3.24497	0.365774		0.370046
	3.24907	0.015939		0.360429			3.24907	0.365774		0.375682
	3.25316	0.015952		0.358516			3.25316	0.36772		0.373803
	3.25725	0.01585		0.363297			3.25725	0.366747		0.373803
	3.26135	0.015685		0.367121			3.26135	0.357992		0.375682
	3.26545	0.015432		0.366165			3.26545	0.357019		0.376621
	3.26954	0.01509		0.363297			3.26954	0.36091		0.378499
	3.27364	0.014799		0.363297			3.27364	0.36091		0.378499
	3.27773	0.014659		0.364253			3.27773	0.363829		0.376621
	3.28182	0.014799		0.364253			3.28182	0.366747		0.376621
	3.28592	0.015115		0.362341			3.28592	0.370638		0.37756
	3.29001	0.015546		0.360429			3.29001	0.370638		0.376621
	3.29411	0.01604		0.363297			3.29411	0.36091		0.374742
	3.2982	0.016522		0.369989			3.2982	0.359938		0.374742
	3.3023	0.016952		0.374769			3.3023	0.365774		0.372864
	3.30639	0.017333		0.373813			3.30639	0.364802		0.374742
	3.31049	0.017649		0.372857			3.31049	0.365774		0.376621
	3.31458	0.01808		0.380505			3.31458	0.368693		0.372864
	3.31868	0.018612		0.383374			3.31868	0.368693		0.370986
	3.32277	0.01903		0.378593			3.32277	0.365774		0.373803
	3.32687	0.019309		0.372857			3.32687	0.363829		0.376621
	3.33096	0.019271		0.374769			3.33096	0.361883		0.37756
	3.33506	0.019144		0.377637			3.33506	0.359938		0.376621
	3.33915	0.019309		0.376681			3.33915	0.36091		0.372864
	3.34325	0.019639		0.374769			3.34325	0.364802		0.373803
	3.34734	0.01993		0.369033			3.34734	0.365774		0.373803
	3.35144	0.020183		0.368077			3.35144	0.366747		0.373803
	3.35553	0.020323		0.369033			3.35553	0.36772		0.372864
	3.35963	0.020285		0.369989			3.35963	0.368693		0.372864
	3.36372	0.020019		0.371901			3.36372	0.369666		0.374742
	3.36782	0.019765		0.369033			3.36782	0.369666		0.370986
	3.37191	0.019829		0.371901			3.37191	0.370638		0.36535
	3.37601	0.020095		0.371901			3.37601	0.370638		0.364411
	3.3801	0.020361		0.370945			3.3801	0.369666		0.36535
	3.3842	0.020563		0.369033			3.3842	0.36772		0.367229
	3.38829	0.020677		0.368077			3.38829	0.365774		0.376621
	3.39239	0.020627		0.369033			3.39239	0.364802		0.380378
	3.39648	0.020487		0.365209			3.39648	0.363829		0.37756
	3.40058	0.020538		0.364253			3.40058	0.364802		0.373803
	3.40467	0.020804		0.363297			3.40467	0.365774		0.374742
	3.40877	0.021197		0.364253			3.40877	0.366747		0.37756
	3.41286	0.021564		0.365209			3.41286	0.365774		0.376621
	3.41696	0.021856		0.367121			3.41696	0.361883		0.37756
	3.42105	0.022084		0.370945			3.42105	0.362856		0.375682
	3.42515	0.022287		0.373813			3.42515	0.363829		0.371925
	3.42924	0.022527		0.378593			3.42924	0.358965		0.369107
	3.43334	0.022831		0.378593			3.43334	0.357019		0.369107
	3.43743	0.02311		0.377637			3.43743	0.36091		0.370046
	3.44153	0.023325		0.382418			3.44153	0.357992		0.369107
	3.44562	0.023465		0.38433			3.44562	0.359938		0.36629
	3.44971	0.023401		0.383374			3.44971	0.364802		0.363472
	3.45381	0.023097		0.379549			3.45381	0.362856		0.362533
	3.4579	0.022679		0.373813			3.4579	0.364802		0.364411
	3.462	0.022084		0.373813			3.462	0.368693		0.363472
	3.4661	0.021311		0.374769			3.4661	0.36772		0.36535
	3.47019	0.020487		0.371901			3.47019	0.364802		0.368168
	3.47429	0.019702		0.371901			3.47429	0.362856		0.370046
	3.47838	0.018904		0.372857			3.47838	0.361883		0.374742
	3.48247	0.018042		0.371901			3.48247	0.362856		0.376621
	3.48657	0.017371		0.369989			3.48657	0.361883		0.372864
	3.49066	0.016914		0.370945			3.49066	0.36091		0.370046
	3.49476	0.016547		0.373813			3.49476	0.361883		0.367229
	3.49885	0.016218		0.372857			3.49885	0.361883		0.367229
	3.50295	0.015964		0.366165			3.50295	0.365774		0.369107
	3.50704	0.015838		0.360429			3.50704	0.366747		0.369107
	3.51114	0.015774		0.359473			3.51114	0.363829		0.370046
	3.51523	0.015723		0.360429			3.51523	0.364802		0.367229
	3.51933	0.01585		0.360429			3.51933	0.362856		0.362533
	3.52342	0.016395		0.362341			3.52342	0.365774		0.363472
	3.52752	0.017155		0.362341			3.52752	0.365774		0.36629
	3.53161	0.017852		0.363297			3.53161	0.356046		0.369107
	3.53571	0.01846		0.369033			3.53571	0.354101		0.370986
	3.5398	0.01884		0.371901			3.5398	0.357992		0.370046
	3.5439	0.018967		0.368077			3.5439	0.359938		0.370986
	3.54799	0.018891		0.363297			3.54799	0.362856		0.374742
	3.55209	0.0186		0.361385			3.55209	0.366747		0.376621
	3.55618	0.018181		0.361385			3.55618	0.364802		0.376621
	3.56028	0.017687		0.364253			3.56028	0.363829		0.375682
	3.56437	0.017193		0.364253			3.56437	0.361883		0.372864
	3.56847	0.016724		0.361385			3.56847	0.361883		0.370046
	3.57256	0.016256		0.366165			3.57256	0.368693		0.368168
	3.57666	0.015825		0.365209			3.57666	0.369666		0.367229
	3.58075	0.015457		0.356604			3.58075	0.369666		0.36629
	3.58485	0.015077		0.358516			3.58485	0.370638		0.370046
	3.58894	0.014634		0.363297			3.58894	0.373557		0.372864
	3.59304	0.014152		0.365209			3.59304	0.375502		0.37756
	3.59713	0.013722		0.360429			3.59713	0.371611		0.385074
	3.60123	0.013418		0.362341			3.60123	0.366747		0.386013
	3.60532	0.013202		0.367121			3.60532	0.363829		0.386013
	3.60942	0.013012		0.367121			3.60942	0.361883		0.384135
	3.61351	0.012822		0.366165			3.61351	0.361883		0.379439
	3.61761	0.012632		0.362341			3.61761	0.358965		0.383195
	3.6217	0.012417		0.362341			3.6217	0.36091		0.381317
	3.6258	0.012163		0.359473			3.6258	0.36091		0.37756
	3.62989	0.01196		0.353736			3.62989	0.355073		0.380378
	3.63399	0.011783		0.354692			3.63399	0.355073		0.375682
	3.63808	0.011606		0.355648			3.63808	0.352155		0.372864
	3.64217	0.011403		0.350868			3.64217	0.349237		0.372864
	3.64627	0.011137		0.350868			3.64627	0.352155		0.372864
	3.65036	0.01082		0.353736			3.65036	0.353128		0.375682
	3.65446	0.010554		0.35756			3.65446	0.353128		0.380378
	3.65855	0.010364		0.356604			3.65855	0.351182		0.382256
	3.66265	0.010187		0.359473			3.66265	0.351182		0.382256
	3.66675	0.009984		0.361385			3.66675	0.354101		0.379439
	3.67084	0.009819		0.358516			3.67084	0.356046		0.373803
	3.67494	0.009705		0.362341			3.67494	0.357019		0.372864
	3.67903	0.009579		0.364253			3.67903	0.357992		0.379439
	3.68312	0.009604		0.363297			3.68312	0.357019		0.381317
	3.68722	0.009857		0.367121			3.68722	0.358965		0.378499
	3.69131	0.010212		0.370945			3.69131	0.361883		0.370986
	3.69541	0.010554		0.374769			3.69541	0.361883		0.362533
	3.6995	0.010972		0.371901			3.6995	0.363829		0.364411
	3.7036	0.011593		0.372857			3.7036	0.361883		0.36629
	3.70769	0.012379		0.374769			3.70769	0.357019		0.370046
	3.71179	0.013202		0.376681			3.71179	0.350209		0.378499
	3.71588	0.013988		0.375725			3.71588	0.3434		0.37756
	3.71998	0.014647		0.374769			3.71998	0.347291		0.371925
	3.72407	0.015153		0.376681			3.72407	0.349237		0.368168
	3.72817	0.015521		0.371901			3.72817	0.351182		0.367229
	3.73226	0.015863		0.371901			3.73226	0.356046		0.36535
	3.73636	0.016218		0.372857			3.73636	0.356046		0.36535
	3.74045	0.016522		0.370945			3.74045	0.354101		0.370046
	3.74455	0.016762		0.367121			3.74455	0.350209		0.372864
	3.74864	0.016952		0.369033			3.74864	0.349237		0.376621
	3.75274	0.017105		0.376681			3.75274	0.353128		0.37756
	3.75683	0.017206		0.380505			3.75683	0.357992		0.373803
	3.76093	0.017219		0.377637			3.76093	0.359938		0.373803
	3.76502	0.017041		0.375725			3.76502	0.361883		0.374742
	3.76912	0.016661		0.376681			3.76912	0.36091		0.374742
	3.77321	0.016205		0.373813			3.77321	0.357992		0.375682
	3.77731	0.015736		0.370945			3.77731	0.36091		0.382256
	3.7814	0.015191		0.370945			3.7814	0.361883		0.386013
	3.7855	0.014558		0.369989			3.7855	0.36091		0.384135
	3.78959	0.013937		0.366165			3.78959	0.36091		0.37756
	3.79369	0.013088		0.362341			3.79369	0.357992		0.374742
	3.79778	0.012049		0.364253			3.79778	0.358965		0.374742
	3.80188	0.011099		0.369033			3.80188	0.363829		0.372864
	3.80597	0.01025		0.370945			3.80597	0.363829		0.370986
	3.81007	0.009452		0.369033			3.81007	0.359938		0.363472
	3.81416	0.008692		0.369989			3.81416	0.36091		0.360654
	3.81826	0.007919		0.372857			3.81826	0.359938		0.358776
	3.82235	0.007133		0.372857			3.82235	0.358965		0.358776
	3.82645	0.006373		0.373813			3.82645	0.365774		0.360654
	3.83054	0.005663		0.369989			3.83054	0.369666		0.364411
	3.83464	0.005106		0.371901			3.83464	0.364802		0.36629
	3.83873	0.004726		0.377637			3.83873	0.36091		0.367229
	3.84282	0.004485		0.379549			3.84282	0.357992		0.369107
	3.84692	0.004371		0.377637			3.84692	0.356046		0.372864
	3.85101	0.004511		0.379549			3.85101	0.357019		0.372864
	3.85511	0.004967		0.382418			3.85511	0.359938		0.370986
	3.85921	0.005587		0.380505			3.85921	0.359938		0.370986
	3.8633	0.006183		0.381462			3.8633	0.357019		0.36535
	3.86739	0.006728		0.379549			3.86739	0.358965		0.361594
	3.87149	0.007197		0.376681			3.87149	0.357992		0.368168
	3.87558	0.007678		0.380505			3.87558	0.36091		0.37756
	3.87968	0.008223		0.372857			3.87968	0.368693		0.381317
	3.88377	0.00878		0.372857			3.88377	0.370638		0.385074
	3.88787	0.009515		0.373813			3.88787	0.371611		0.388831
	3.89196	0.010351		0.368077			3.89196	0.36772		0.385074
	3.89606	0.011112		0.371901			3.89606	0.361883		0.380378
	3.90015	0.011758		0.374769			3.90015	0.357992		0.380378
	3.90425	0.012113		0.376681			3.90425	0.357019		0.381317
	3.90834	0.011935		0.378593			3.90834	0.357992		0.376621
	3.91244	0.011428		0.373813			3.91244	0.359938		0.371925
	3.91653	0.011023		0.370945			3.91653	0.361883		0.369107
	3.92063	0.010808		0.369989			3.92063	0.36091		0.36535
	3.92472	0.010605		0.368077			3.92472	0.36091		0.364411
	3.92882	0.010313		0.370945			3.92882	0.36091		0.368168
	3.93291	0.009895		0.369989			3.93291	0.361883		0.372864
	3.93701	0.009325		0.366165			3.93701	0.362856		0.370986
	3.9411	0.008704		0.365209			3.9411	0.357019		0.368168
	3.9452	0.008121		0.364253			3.9452	0.356046		0.372864
	3.94929	0.00764		0.368077			3.94929	0.352155		0.378499
	3.95339	0.007273		0.370945			3.95339	0.347291		0.381317
	3.95748	0.006943		0.369033			3.95748	0.351182		0.380378
	3.96158	0.006626		0.365209			3.96158	0.350209		0.378499
	3.96567	0.00612		0.361385			3.96567	0.353128		0.384135
	3.96977	0.005537		0.368077			3.96977	0.357992		0.388831
	3.97386	0.005055		0.374769			3.97386	0.357992		0.391648
	3.97796	0.004637		0.376681			3.97796	0.36091		0.390709
	3.98205	0.004244		0.374769			3.98205	0.358965		0.384135
	3.98615	0.003864		0.374769			3.98615	0.357019		0.381317
	3.99024	0.003484		0.374769			3.99024	0.357992		0.378499
	3.99434	0.003104		0.370945			3.99434	0.355073		0.374742
	3.99843	0.002737		0.371901			3.99843	0.357019		0.37756
	4.00253	0.002458		0.371901			4.00253	0.363829		0.379439
	4.00662	0.002521		0.369989			4.00662	0.364802		0.373803
	4.01072	0.002965		0.367121			4.01072	0.366747		0.370986
	4.01481	0.003573		0.363297			4.01481	0.365774		0.373803
	4.01891	0.004206		0.360429			4.01891	0.36091		0.380378
	4.023	0.004764		0.363297			4.023	0.358965		0.383195
	4.0271	0.005195		0.368077			4.0271	0.361883		0.384135
	4.03119	0.005435		0.369033			4.03119	0.358965		0.384135
	4.03529	0.005423		0.371901			4.03529	0.357019		0.384135
	4.03938	0.005283		0.371901			4.03938	0.355073		0.382256
	4.04347	0.005131		0.371901			4.04347	0.350209		0.381317
	4.04757	0.004954		0.369989			4.04757	0.347291		0.385074
	4.05166	0.004764		0.363297			4.05166	0.347291		0.385074
	4.05576	0.004511		0.364253			4.05576	0.346318		0.383195
	4.05985	0.004181		0.369989			4.05985	0.348264		0.381317
	4.06395	0.003864		0.369989			4.06395	0.353128		0.374742
	4.06804	0.00351		0.370945			4.06804	0.355073		0.371925
	4.07214	0.003206		0.370945			4.07214	0.350209		0.375682
	4.07623	0.003193		0.367121			4.07623	0.347291		0.371925
	4.08033	0.003408		0.362341			4.08033	0.346318		0.367229
	4.08442	0.003662		0.358516			4.08442	0.3434		0.364411
	4.08852	0.003902		0.354692			4.08852	0.342427		0.364411
	4.09261	0.004143		0.358516			4.09261	0.346318		0.369107
	4.09671	0.004422		0.363297			4.09671	0.352155		0.370046
	4.1008	0.004802		0.364253			4.1008	0.354101		0.370986
	4.1049	0.005372		0.365209			4.1049	0.354101		0.370986
	4.10899	0.006069		0.365209			4.10899	0.353128		0.368168
	4.11309	0.00674		0.367121			4.11309	0.349237		0.370986
	4.11718	0.007349		0.369033			4.11718	0.346318		0.375682
	4.12128	0.007881		0.370945			4.12128	0.341454		0.376621
	4.12537	0.008312		0.369033			4.12537	0.337563		0.37756
	4.12947	0.008527		0.363297			4.12947	0.337563		0.382256
	4.13356	0.00854		0.362341			4.13356	0.337563		0.386013
	4.13766	0.008502		0.363297			4.13766	0.341454		0.384135
	4.14175	0.008451		0.369989			4.14175	0.3434		0.378499
	4.14585	0.008236		0.375725			4.14585	0.338536		0.37756
	4.14994	0.007716		0.372857			4.14994	0.33659		0.374742
	4.15404	0.006994		0.371901			4.15404	0.33659		0.369107
	4.15813	0.00612		0.372857			4.15813	0.338536		0.368168
	4.16223	0.005397		0.377637			4.16223	0.341454		0.371925
	4.16632	0.00503		0.383374			4.16632	0.342427		0.373803
	4.17042	0.004878		0.381462			4.17042	0.3434		0.374742
	4.17451	0.00484		0.380505			4.17451	0.347291		0.378499
	4.17861	0.004815		0.381462			4.17861	0.354101		0.375682
	4.1827	0.004789		0.385286			4.1827	0.353128		0.374742
	4.1868	0.004764		0.392934			4.1868	0.349237		0.378499
	4.19089	0.004751		0.392934			4.19089	0.353128		0.378499
	4.19499	0.004701		0.385286			4.19499	0.357019		0.375682
	4.19908	0.004599		0.38433			4.19908	0.354101		0.370986
	4.20318	0.004536		0.381462			4.20318	0.349237		0.370046
	4.20727	0.004587		0.375725			4.20727	0.349237		0.368168
	4.21136	0.004663		0.376681			4.21136	0.350209		0.36535
	4.21546	0.004764		0.375725			4.21546	0.352155		0.370986
	4.21955	0.004941		0.371901			4.21955	0.350209		0.376621
	4.22365	0.005207		0.371901			4.22365	0.346318		0.376621
	4.22774	0.005524		0.375725			4.22774	0.346318		0.375682
	4.23184	0.005955		0.376681			4.23184	0.345345		0.373803
	4.23593	0.006436		0.375725			4.23593	0.345345		0.370986
	4.24003	0.006854		0.376681			4.24003	0.345345		0.375682
	4.24413	0.007171		0.372857			4.24413	0.342427		0.382256
	4.24822	0.00745		0.369989			4.24822	0.3434		0.384135
	4.25231	0.007653		0.372857			4.25231	0.342427		0.382256
	4.25641	0.007716		0.374769			4.25641	0.341454		0.382256
	4.2605	0.007577		0.369033			4.2605	0.3434		0.37756
	4.2646	0.007323		0.366165			4.2646	0.348264		0.368168
	4.26869	0.007045		0.367121			4.26869	0.346318		0.368168
	4.27279	0.006664		0.368077			4.27279	0.338536		0.373803
	4.27688	0.006196		0.368077			4.27688	0.335617		0.372864
	4.28098	0.005816		0.364253			4.28098	0.337563		0.370986
	4.28507	0.005549		0.359473			4.28507	0.3434		0.372864
	4.28917	0.005309		0.359473			4.28917	0.348264		0.376621
	4.29326	0.005106		0.35756			4.29326	0.342427		0.37756
	4.29736	0.004891		0.358516			4.29736	0.337563		0.37756
	4.30145	0.004688		0.361385			4.30145	0.341454		0.374742
	4.30555	0.00446		0.361385			4.30555	0.346318		0.369107
	4.30964	0.004168		0.363297			4.30964	0.348264		0.368168
	4.31374	0.00375		0.366165			4.31374	0.3434		0.370986
	4.31783	0.003168		0.370945			4.31783	0.341454		0.378499
	4.32193	0.002471		0.370945			4.32193	0.341454		0.380378
	4.32602	0.00171		0.366165			4.32602	0.344373		0.379439
	4.33012	0.001025		0.368077			4.33012	0.345345		0.379439
	4.33421	0.000484		0.369989			4.33421	0.345345		0.376621
	4.33831	2.93e-05		0.368077			4.33831	0.345345		0.374742
	4.3424	-0.00028		0.369033			4.3424	0.348264		0.374742
	4.3465	-0.00048		0.374769			4.3465	0.351182		0.375682
	4.35059	-0.00065		0.378593			4.35059	0.350209		0.372864
	4.35469	-0.00083		0.374769			4.35469	0.346318		0.369107
	4.35878	-0.00103		0.371901			4.35878	0.344373		0.368168
	4.36288	-0.00115		0.372857			4.36288	0.345345		0.367229
	4.36697	-0.00116		0.374769			4.36697	0.344373		0.374742
	4.37107	-0.00113		0.376681			4.37107	0.33659		0.383195
	4.37516	-0.00106		0.379549			4.37516	0.330753		0.385074
	4.37926	-0.00088		0.38433			4.37926	0.327835		0.384135
	4.38335	-0.00063		0.383374			4.38335	0.329781		0.382256
	4.38745	-0.0004		0.379549			4.38745	0.332699		0.382256
	4.39154	-0.00025		0.380505			4.39154	0.332699		0.383195
	4.39564	-0.00011		0.379549			4.39564	0.337563		0.385074
	4.39973	9.14e-05		0.373813			4.39973	0.337563		0.384135
	4.40383	0.000227		0.372857			4.40383	0.340481		0.382256
	4.40792	0.000234		0.370945			4.40792	0.338536		0.382256
	4.41202	9.73e-05		0.368077			4.41202	0.340481		0.379439
	4.41611	-0.00019		0.371901			4.41611	0.342427		0.378499
	4.42021	-0.00057		0.372857			4.42021	0.33659		0.378499
	4.4243	-0.00099		0.373813			4.4243	0.334645		0.381317
	4.4284	-0.00139		0.377637			4.4284	0.335617		0.384135
	4.43249	-0.00177		0.380505			4.43249	0.337563		0.379439
	4.43659	-0.00177		0.38433			4.43659	0.341454		0.373803
	4.44068	-0.00165		0.383374			4.44068	0.3434		0.370986
	4.44477	-0.00152		0.379549			4.44477	0.344373		0.368168
	4.44887	-0.00127		0.380505			4.44887	0.342427		0.371925
	4.45296	-0.00113		0.385286			4.45296	0.337563		0.374742
	4.45706	-0.00083		0.387198			4.45706	0.335617		0.374742
	4.46115	-0.00041		0.386242			4.46115	0.338536		0.373803
	4.46525	7.64e-05		0.385286			4.46525	0.340481		0.376621
	4.46934	0.000545		0.383374			4.46934	0.337563		0.376621
	4.47344	0.000964		0.385286			4.47344	0.335617		0.370986
	4.47753	0.00128		0.380505			4.47753	0.333672		0.367229
	4.48163	0.001596		0.374769			4.48163	0.329781		0.364411
	4.48572	0.002167		0.376681			4.48572	0.329781		0.363472
	4.48982	0.00299		0.381462			4.48982	0.331726		0.362533
	4.49391	0.003839		0.38433			4.49391	0.33659		0.364411
	4.49801	0.004587		0.390066			4.49801	0.340481		0.369107
	4.5021	0.005157		0.39389			4.5021	0.3434		0.369107
	4.5062	0.005537		0.391022			4.5062	0.347291		0.36535
	4.51029	0.005752		0.385286			4.51029	0.345345		0.36535
	4.51439	0.005917		0.381462			4.51439	0.345345		0.368168
	4.51848	0.006056		0.382418			4.51848	0.349237		0.364411
	4.52258	0.006132		0.391978			4.52258	0.345345		0.355958
	4.52667	0.006272		0.396758			4.52667	0.340481		0.352202
	4.53077	0.006424		0.394846			4.53077	0.334645		0.356898
	4.53486	0.006512		0.394846			4.53486	0.334645		0.363472
	4.53896	0.006487		0.39867			4.53896	0.339509		0.369107
	4.54305	0.006398		0.396758			4.54305	0.338536		0.369107
	4.54715	0.00631		0.391978			4.54715	0.338536		0.368168
	4.55124	0.006183		0.396758			4.55124	0.344373		0.370046
	4.55534	0.006031		0.401538			4.55534	0.348264		0.370046
	4.55943	0.005803		0.39867			4.55943	0.347291		0.370046
	4.56353	0.005524		0.392934			4.56353	0.344373		0.368168
	4.56762	0.005245		0.391022			4.56762	0.342427		0.368168
	4.57172	0.004967		0.387198			4.57172	0.344373		0.363472
	4.57581	0.004751		0.379549			4.57581	0.3434		0.361594
	4.57991	0.004587		0.376681			4.57991	0.345345		0.364411
	4.584	0.004396		0.377637			4.584	0.345345		0.361594
	4.5881	0.004004		0.379549			4.5881	0.341454		0.358776
	4.59219	0.00337		0.383374			4.59219	0.344373		0.356898
	4.59628	0.002699		0.387198			4.59628	0.340481		0.357837
	4.60038	0.002243		0.38911			4.60038	0.335617		0.358776
	4.60447	0.002078		0.387198			4.60447	0.338536		0.355958
	4.60857	0.00204		0.383374			4.60857	0.340481		0.353141
	4.61266	0.00204		0.382418			4.61266	0.337563		0.360654
	4.61676	0.002002		0.383374			4.61676	0.339509		0.36629
	4.62085	0.001926		0.383374			4.62085	0.340481		0.362533
	4.62495	0.001786		0.383374			4.62495	0.338536		0.363472
	4.62904	0.00171		0.386242			4.62904	0.337563		0.368168
	4.63314	0.001685		0.388154			4.63314	0.340481		0.367229
	4.63723	0.001634		0.385286			4.63723	0.348264		0.368168
	4.64133	0.001495		0.383374			4.64133	0.352155		0.36629
	4.64542	0.001214		0.383374			4.64542	0.353128		0.363472
	4.64952	0.000812		0.379549			4.64952	0.347291		0.364411
	4.65361	0.00029		0.380505			4.65361	0.342427		0.371925
	4.65771	-0.00031		0.38433			4.65771	0.341454		0.373803
	4.6618	-0.00078		0.383374			4.6618	0.33659		0.368168
	4.6659	-0.00107		0.383374			4.6659	0.33659		0.36629
	4.66999	-0.00127		0.391978			4.66999	0.337563		0.370046
	4.67409	-0.00139		0.397714			4.67409	0.337563		0.368168
	4.67818	-0.00152		0.39389			4.67818	0.333672		0.364411
	4.68228	-0.00165		0.38911			4.68228	0.333672		0.362533
	4.68637	-0.00165		0.385286			4.68637	0.340481		0.362533
	4.69047	-0.00152		0.380505			4.69047	0.345345		0.364411
	4.69456	-0.00139		0.375725			4.69456	0.3434		0.36535
	4.69866	-0.00126		0.372857			4.69866	0.335617		0.368168
	4.70275	-0.00107		0.370945			4.70275	0.329781		0.367229
	4.70685	-0.00082		0.368077			4.70685	0.326862		0.367229
	4.71094	-0.00053		0.369033			4.71094	0.330753		0.36629
	4.71504	-0.00018		0.371901			4.71504	0.338536		0.36535
	4.71913	0.000345		0.369033			4.71913	0.344373		0.369107
	4.72323	0.000957		0.366165			4.72323	0.348264		0.370046
	4.72732	0.001533		0.369033			4.72732	0.349237		0.371925
	4.73142	0.002053		0.372857			4.73142	0.345345		0.371925
	4.73551	0.002369		0.378593			4.73551	0.341454		0.373803
	4.73961	0.002445		0.377637			4.73961	0.341454		0.375682
	4.7437	0.00242		0.374769			4.7437	0.33659		0.370046
	4.7478	0.002357		0.371901			4.7478	0.332699		0.369107
	4.75189	0.002179		0.371901			4.75189	0.33659		0.370986
	4.75599	0.001913		0.373813			4.75599	0.339509		0.372864
	4.76008	0.001634		0.374769			4.76008	0.333672		0.373803
	4.76418	0.001546		0.375725			4.76418	0.332699		0.373803
	4.76827	0.001761		0.376681			4.76827	0.335617		0.373803
	4.77237	0.002129		0.382418			4.77237	0.339509		0.371925
	4.77646	0.002559		0.381462			4.77646	0.340481		0.369107
	4.78056	0.003079		0.381462			4.78056	0.338536		0.367229
	4.78465	0.003598		0.385286			4.78465	0.334645		0.367229
	4.78874	0.004029		0.387198			4.78874	0.329781		0.368168
	4.79284	0.00432		0.38911			4.79284	0.332699		0.371925
	4.79694	0.004473		0.391022			4.79694	0.334645		0.370986
	4.80103	0.004561		0.390066			4.80103	0.337563		0.370046
	4.80513	0.004663		0.386242			4.80513	0.340481		0.368168
	4.80922	0.004751		0.383374			4.80922	0.342427		0.363472
	4.81332	0.00484		0.385286			4.81332	0.344373		0.364411
	4.81741	0.004853		0.386242			4.81741	0.340481		0.36535
	4.8215	0.004739		0.383374			4.8215	0.335617		0.36535
	4.8256	0.00432		0.383374			4.8256	0.335617		0.368168
	4.82969	0.003472		0.387198			4.82969	0.33659		0.371925
	4.83379	0.002407		0.391022			4.83379	0.334645		0.373803
	4.83788	0.00128		0.388154			4.83788	0.329781		0.376621
	4.84198	4.64e-05		0.38433			4.84198	0.328808		0.373803
	4.84607	-0.00121		0.387198			4.84607	0.330753		0.367229
	4.85017	-0.00228		0.391022			4.85017	0.332699		0.36535
	4.85426	-0.00317		0.39389			4.85426	0.331726		0.36535
	4.85836	-0.0038		0.395802			4.85836	0.328808		0.367229
	4.86245	-0.00418		0.391978			4.86245	0.332699		0.368168
	4.86655	-0.00431		0.387198			4.86655	0.333672		0.369107
	4.87064	-0.00431		0.385286			4.87064	0.333672		0.369107
	4.87474	-0.00431		0.38433			4.87474	0.335617		0.369107
	4.87883	-0.00431		0.382418			4.87883	0.333672		0.369107
	4.88293	-0.00431		0.380505			4.88293	0.328808		0.367229
	4.88702	-0.00431		0.380505			4.88702	0.325889		0.36535
	4.89112	-0.00443		0.38433			4.89112	0.324917		0.362533
	4.89521	-0.00431		0.380505			4.89521	0.323944		0.358776
	4.89931	-0.00418		0.377637			4.89931	0.323944		0.36535
	4.9034	-0.00405		0.382418			4.9034	0.324917		0.373803
	4.9075	-0.00393		0.385286			4.9075	0.325889		0.372864
	4.91159	-0.00393		0.385286			4.91159	0.325889		0.370046
	4.91569	-0.00393		0.382418			4.91569	0.326862		0.36535
	4.91978	-0.00393		0.382418			4.91978	0.327835		0.360654
	4.92388	-0.00393		0.380505			4.92388	0.329781		0.358776
	4.92797	-0.00393		0.377637			4.92797	0.331726		0.355958
	4.93207	-0.00393		0.376681			4.93207	0.331726		0.350323
	4.93616	-0.00405		0.378593			4.93616	0.326862		0.351262
	4.94026	-0.00418		0.378593			4.94026	0.323944		0.356898
	4.94435	-0.00431		0.375725			4.94435	0.321025		0.363472
	4.94845	-0.00443		0.375725			4.94845	0.320053		0.363472
	4.95254	-0.00456		0.382418			4.95254	0.321025		0.362533
	4.95664	-0.00481		0.387198			4.95664	0.321998		0.364411
	4.96073	-0.00507		0.391022			4.96073	0.324917		0.367229
	4.96483	-0.00519		0.391978			4.96483	0.323944		0.369107
	4.96892	-0.00532		0.391978			4.96892	0.322971		0.371925
	4.97302	-0.00532		0.391022			4.97302	0.325889		0.374742
	4.97711	-0.00532		0.38911			4.97711	0.329781		0.370986
	4.98121	-0.00532		0.385286			4.98121	0.333672		0.36535
	4.9853	-0.00545		0.381462			4.9853	0.332699		0.363472
	4.9894	-0.00545		0.381462			4.9894	0.329781		0.36535
	4.99349	-0.0057		0.383374			4.99349	0.324917		0.361594
	4.99758	-0.00583		0.386242			4.99758	0.327835		0.357837
	5.00168	-0.00595		0.391022			5.00168	0.324917		0.360654
	5.00577	-0.00583		0.394846			5.00577	0.318107		0.363472
	5.00987	-0.00583		0.399626			5.00987	0.317134		0.36629
	5.01396	-0.00583		0.39867			5.01396	0.324917		0.36535
	5.01806	-0.00583		0.39389			5.01806	0.331726		0.363472
	5.02215	-0.00583		0.391978			5.02215	0.329781		0.364411
	5.02625	-0.00595		0.38911			5.02625	0.332699		0.362533
	5.03034	-0.00608		0.391022			5.03034	0.333672		0.359715
	5.03444	-0.00621		0.388154			5.03444	0.328808		0.363472
	5.03853	-0.00634		0.38433			5.03853	0.326862		0.36629
	5.04263	-0.00684		0.385286			5.04263	0.322971		0.36629
	5.04672	-0.0076		0.38433			5.04672	0.324917		0.36629
	5.05082	-0.00824		0.380505			5.05082	0.327835		0.361594
	5.05491	-0.00887		0.376681			5.05491	0.324917		0.364411
	5.05901	-0.0095		0.375725			5.05901	0.326862		0.367229
	5.0631	-0.01001		0.379549			5.0631	0.329781		0.368168
	5.0672	-0.01064		0.385286			5.0672	0.326862		0.362533
	5.07129	-0.01115		0.387198			5.07129	0.323944		0.355019
	5.07539	-0.01128		0.38433			5.07539	0.318107		0.349384
	5.07948	-0.01128		0.38433			5.07948	0.317134		0.35408
	5.08358	-0.01128		0.387198			5.08358	0.320053		0.360654
	5.08767	-0.01128		0.387198			5.08767	0.31908		0.35408
	5.09177	-0.01128		0.391978			5.09177	0.322971		0.353141
	5.09586	-0.01115		0.394846			5.09586	0.324917		0.35408
	5.09996	-0.01102		0.390066			5.09996	0.321025		0.355019
	5.10405	-0.01102		0.391022			5.10405	0.320053		0.356898
	5.10815	-0.0109		0.391978			5.10815	0.321998		0.357837
	5.11224	-0.01052		0.387198			5.11224	0.324917		0.355958
	5.11634	-0.00988		0.383374			5.11634	0.328808		0.356898
	5.12043	-0.00938		0.382418			5.12043	0.328808		0.359715
	5.12453	-0.00887		0.383374			5.12453	0.323944		0.358776
	5.12862	-0.00836		0.38433			5.12862	0.321998		0.355019
	5.13272	-0.00786		0.383374			5.13272	0.327835		0.352202
	5.13681	-0.00735		0.382418			5.13681	0.327835		0.355958
	5.14091	-0.00684		0.38433			5.14091	0.325889		0.357837
	5.145	-0.00646		0.385286			5.145	0.327835		0.357837
	5.1491	-0.00595		0.386242			5.1491	0.326862		0.35408
	5.15319	-0.00545		0.391022			5.15319	0.324917		0.351262
	5.15729	-0.00481		0.385286			5.15729	0.326862		0.35408
	5.16138	-0.00443		0.376681			5.16138	0.328808		0.353141
	5.16547	-0.00393		0.382418			5.16547	0.326862		0.351262
	5.16957	-0.00342		0.386242			5.16957	0.327835		0.353141
	5.17366	-0.00266		0.380505			5.17366	0.333672		0.355019
	5.17776	-0.00203		0.377637			5.17776	0.33659		0.357837
	5.18185	-0.00152		0.378593			5.18185	0.338536		0.35408
	5.18595	-0.0012		0.383374			5.18595	0.340481		0.350323
	5.19004	-0.00114		0.38911			5.19004	0.340481		0.347506
	5.19414	-0.00115		0.392934			5.19414	0.33659		0.347506
	5.19824	-0.00127		0.39389			5.19824	0.335617		0.352202
	5.20233	-0.00152		0.391978			5.20233	0.33659		0.352202
	5.20642	-0.00165		0.38911			5.20642	0.335617		0.351262
	5.21052	-0.0019		0.388154			5.21052	0.334645		0.349384
	5.21461	-0.0019		0.383374			5.21461	0.330753		0.35408
	5.21871	-0.0019		0.380505			5.21871	0.327835		0.358776
	5.2228	-0.0019		0.381462			5.2228	0.330753		0.35408
	5.2269	-0.0019		0.382418			5.2269	0.332699		0.349384
	5.23099	-0.00203		0.382418			5.23099	0.333672		0.346566
	5.23509	-0.00203		0.379549			5.23509	0.337563		0.347506
	5.23918	-0.00215		0.379549			5.23918	0.341454		0.344688
	5.24328	-0.00253		0.38433			5.24328	0.339509		0.340931
	5.24737	-0.00291		0.385286			5.24737	0.33659		0.343749
	5.25147	-0.00329		0.38433			5.25147	0.339509		0.346566
	5.25556	-0.00393		0.38911			5.25556	0.338536		0.352202
	5.25966	-0.00481		0.38911			5.25966	0.334645		0.350323
	5.26375	-0.0057		0.383374			5.26375	0.33659		0.350323
	5.26785	-0.00659		0.380505			5.26785	0.338536		0.351262
	5.27194	-0.00722		0.381462			5.27194	0.338536		0.350323
	5.27604	-0.0076		0.386242			5.27604	0.335617		0.347506
	5.28013	-0.00786		0.38911			5.28013	0.332699		0.348445
	5.28423	-0.00811		0.390066			5.28423	0.330753		0.349384
	5.28832	-0.00824		0.391978			5.28832	0.327835		0.350323
	5.29242	-0.00836		0.388154			5.29242	0.327835		0.350323
	5.29651	-0.00849		0.38433			5.29651	0.326862		0.350323
	5.30061	-0.00874		0.386242			5.30061	0.326862		0.346566
	5.3047	-0.009		0.388154			5.3047	0.327835		0.340931
	5.3088	-0.00912		0.38911			5.3088	0.326862		0.34187
	5.31289	-0.00925		0.388154			5.31289	0.327835		0.340931
	5.31699	-0.0095		0.391022			5.31699	0.330753		0.339992
	5.32108	-0.00963		0.387198			5.32108	0.329781		0.34281
	5.32518	-0.00963		0.385286			5.32518	0.328808		0.346566
	5.32927	-0.00963		0.38433			5.32927	0.329781		0.346566
	5.33337	-0.00976		0.374769			5.33337	0.330753		0.345627
	5.33746	-0.00976		0.372857			5.33746	0.329781		0.350323
	5.34156	-0.00963		0.369033			5.34156	0.322971		0.349384
	5.34565	-0.00938		0.365209			5.34565	0.317134		0.346566
	5.34975	-0.00912		0.366165			5.34975	0.31908		0.348445
	5.35384	-0.009		0.365209			5.35384	0.321998		0.348445
	5.35794	-0.009		0.363297			5.35794	0.318107		0.349384
	5.36203	-0.00925		0.364253			5.36203	0.313243		0.350323
	5.36613	-0.00976		0.368077			5.36613	0.316161		0.346566
	5.37022	-0.01001		0.370945			5.37022	0.314216		0.344688
	5.37432	-0.01014		0.375725			5.37432	0.308379		0.346566
	5.37841	-0.01001		0.377637			5.37841	0.308379		0.344688
	5.38251	-0.00988		0.376681			5.38251	0.310325		0.348445
	5.3866	-0.00963		0.377637			5.3866	0.315189		0.353141
	5.3907	-0.00938		0.375725			5.3907	0.31908		0.35408
	5.39479	-0.009		0.377637			5.39479	0.31908		0.35408
	5.39888	-0.00862		0.381462			5.39888	0.31908		0.355958
	5.40298	-0.00811		0.381462			5.40298	0.31908		0.35408
	5.40707	-0.00773		0.377637			5.40707	0.317134		0.351262
	5.41117	-0.0076		0.382418			5.41117	0.31227		0.353141
	5.41526	-0.0076		0.38911			5.41526	0.31227		0.357837
	5.41936	-0.00748		0.392934			5.41936	0.316161		0.357837
	5.42345	-0.00722		0.39389			5.42345	0.314216		0.35408
	5.42755	-0.00684		0.394846			5.42755	0.309352		0.35408
	5.43164	-0.00659		0.394846			5.43164	0.306433		0.355958
	5.43574	-0.00634		0.39867			5.43574	0.306433		0.351262
	5.43983	-0.00621		0.405363			5.43983	0.310325		0.349384
	5.44393	-0.00608		0.406319			5.44393	0.31227		0.350323
	5.44802	-0.00583		0.403451			5.44802	0.311297		0.348445
	5.45212	-0.00545		0.396758			5.45212	0.310325		0.344688
	5.45621	-0.00494		0.391978			5.45621	0.311297		0.346566
	5.46031	-0.00456		0.391978			5.46031	0.315189		0.349384
	5.4644	-0.00405		0.395802			5.4644	0.314216		0.349384
	5.4685	-0.00367		0.397714			5.4685	0.310325		0.349384
	5.47259	-0.00329		0.395802			5.47259	0.313243		0.349384
	5.47669	-0.00291		0.392934			5.47669	0.321025		0.352202
	5.48078	-0.00279		0.38911			5.48078	0.322971		0.356898
	5.48488	-0.00279		0.387198			5.48488	0.321025		0.352202
	5.48897	-0.00291		0.390066			5.48897	0.321998		0.350323
	5.49307	-0.00317		0.394846			5.49307	0.328808		0.352202
	5.49716	-0.00342		0.394846			5.49716	0.328808		0.350323
	5.50126	-0.00367		0.392934			5.50126	0.322971		0.348445
	5.50535	-0.00393		0.394846			5.50535	0.320053		0.350323
	5.50945	-0.00418		0.38911			5.50945	0.322971		0.353141
	5.51354	-0.00443		0.38433			5.51354	0.324917		0.353141
	5.51764	-0.00469		0.383374			5.51764	0.326862		0.35408
	5.52173	-0.00507		0.378593			5.52173	0.328808		0.353141
	5.52583	-0.00545		0.373813			5.52583	0.324917		0.347506
	5.52992	-0.00595		0.379549			5.52992	0.321025		0.34281
	5.53402	-0.00646		0.381462			5.53402	0.321025		0.340931
	5.53811	-0.00672		0.376681			5.53811	0.321998		0.34187
	5.54221	-0.00697		0.379549			5.54221	0.321025		0.343749
	5.5463	-0.00697		0.38433			5.5463	0.318107		0.343749
	5.55039	-0.00697		0.379549			5.55039	0.318107		0.345627
	5.55449	-0.00684		0.376681			5.55449	0.323944		0.349384
	5.55858	-0.00672		0.375725			5.55858	0.329781		0.349384
	5.56268	-0.00684		0.375725			5.56268	0.333672		0.351262
	5.56677	-0.0071		0.378593			5.56677	0.335617		0.352202
	5.57087	-0.00735		0.382418			5.57087	0.337563		0.349384
	5.57496	-0.00748		0.38433			5.57496	0.338536		0.348445
	5.57906	-0.00748		0.383374			5.57906	0.335617		0.351262
	5.58315	-0.00748		0.382418			5.58315	0.332699		0.345627
	5.58725	-0.00722		0.377637			5.58725	0.330753		0.34281
	5.59134	-0.00672		0.373813			5.59134	0.327835		0.346566
	5.59544	-0.00634		0.371901			5.59544	0.325889		0.346566
	5.59953	-0.00608		0.372857			5.59953	0.323944		0.345627
	5.60363	-0.00583		0.377637			5.60363	0.325889		0.346566
	5.60772	-0.00583		0.379549			5.60772	0.329781		0.348445
	5.61182	-0.00595		0.379549			5.61182	0.329781		0.350323
	5.61591	-0.00608		0.382418			5.61591	0.327835		0.352202
	5.62001	-0.00634		0.379549			5.62001	0.321998		0.349384
	5.6241	-0.00646		0.374769			5.6241	0.314216		0.343749
	5.6282	-0.00659		0.372857			5.6282	0.314216		0.34281
	5.63229	-0.00672		0.371901			5.63229	0.316161		0.344688
	5.63639	-0.00697		0.369989			5.63639	0.316161		0.347506
	5.64048	-0.0071		0.373813			5.64048	0.31908		0.349384
	5.64458	-0.00748		0.379549			5.64458	0.321025		0.349384
	5.64867	-0.00773		0.376681			5.64867	0.320053		0.34281
	5.65277	-0.00773		0.375725			5.65277	0.321998		0.334357
	5.65686	-0.00748		0.382418			5.65686	0.323944		0.332478
	5.66096	-0.00722		0.383374			5.66096	0.327835		0.328721
	5.66505	-0.00697		0.38433			5.66505	0.321998		0.324965
	5.66915	-0.00684		0.387198			5.66915	0.318107		0.324025
	5.67324	-0.00672		0.388154			5.67324	0.321025		0.324965
	5.67734	-0.00672		0.386242			5.67734	0.320053		0.325904
	5.68143	-0.00684		0.386242			5.68143	0.321025		0.3306
	5.68553	-0.0071		0.386242			5.68553	0.320053		0.338114
	5.68962	-0.00735		0.387198			5.68962	0.321998		0.340931
	5.69372	-0.00748		0.385286			5.69372	0.324917		0.339992
	5.69781	-0.00735		0.379549			5.69781	0.321025		0.337174
	5.70191	-0.00748		0.379549			5.70191	0.320053		0.332478
	5.706	-0.00748		0.387198			5.706	0.323944		0.331539
	5.7101	-0.00773		0.38911			5.7101	0.322971		0.339053
	5.71419	-0.00811		0.38911			5.71419	0.318107		0.343749
	5.71829	-0.00849		0.38911			5.71829	0.31227		0.345627
	5.72238	-0.00874		0.387198			5.72238	0.31908		0.347506
	5.72648	-0.009		0.387198			5.72648	0.326862		0.346566
	5.73057	-0.00938		0.388154			5.73057	0.325889		0.34281
	5.73467	-0.00976		0.388154			5.73467	0.325889		0.337174
	5.73876	-0.01026		0.39389			5.73876	0.330753		0.333418
	5.74285	-0.01064		0.394846			5.74285	0.332699		0.339053
	5.74695	-0.01102		0.387198			5.74695	0.334645		0.34281
	5.75105	-0.01128		0.386242			5.75105	0.33659		0.339992
	5.75514	-0.0114		0.386242			5.75514	0.334645		0.338114
	5.75924	-0.01128		0.385286			5.75924	0.333672		0.339053
	5.76333	-0.0109		0.390066			5.76333	0.329781		0.339992
	5.76743	-0.01026		0.391978			5.76743	0.325889		0.340931
	5.77152	-0.0095		0.392934			5.77152	0.324917		0.339053
	5.77561	-0.00862		0.38911			5.77561	0.328808		0.338114
	5.77971	-0.0076		0.381462			5.77971	0.326862		0.340931
	5.7838	-0.00672		0.377637			5.7838	0.322971		0.339053
	5.7879	-0.00583		0.379549			5.7879	0.320053		0.336235
	5.79199	-0.00494		0.38433			5.79199	0.316161		0.339053
	5.79609	-0.00418		0.379549			5.79609	0.318107		0.340931
	5.80018	-0.00355		0.379549			5.80018	0.318107		0.34281
	5.80428	-0.00304		0.382418			5.80428	0.317134		0.343749
	5.80837	-0.00279		0.382418			5.80837	0.318107		0.337174
	5.81247	-0.00253		0.386242			5.81247	0.317134		0.331539
	5.81656	-0.00228		0.388154			5.81656	0.316161		0.329661
	5.82066	-0.00203		0.386242			5.82066	0.314216		0.329661
	5.82475	-0.0019		0.386242			5.82475	0.313243		0.328721
	5.82885	-0.00177		0.38433			5.82885	0.317134		0.331539
	5.83294	-0.0019		0.376681			5.83294	0.31908		0.336235
	5.83704	-0.00203		0.372857			5.83704	0.323944		0.338114
	5.84113	-0.00228		0.376681			5.84113	0.327835		0.339992
	5.84523	-0.00253		0.377637			5.84523	0.327835		0.34281
	5.84932	-0.00279		0.372857			5.84932	0.325889		0.34281
	5.85342	-0.00329		0.370945			5.85342	0.321998		0.339053
	5.85751	-0.0038		0.370945			5.85751	0.320053		0.337174
	5.86161	-0.00443		0.374769			5.86161	0.323944		0.338114
	5.8657	-0.00494		0.379549			5.8657	0.328808		0.339053
	5.8698	-0.00532		0.377637			5.8698	0.333672		0.337174
	5.87389	-0.0057		0.377637			5.87389	0.329781		0.338114
	5.87799	-0.00595		0.382418			5.87799	0.322971		0.336235
	5.88208	-0.00634		0.382418			5.88208	0.324917		0.335296
	5.88618	-0.00646		0.378593			5.88618	0.327835		0.337174
	5.89027	-0.00646		0.380505			5.89027	0.323944		0.337174
	5.89437	-0.00659		0.38433			5.89437	0.321025		0.339053
	5.89846	-0.00684		0.38433			5.89846	0.318107		0.337174
	5.90256	-0.00722		0.383374			5.90256	0.31908		0.332478
	5.90665	-0.00773		0.379549			5.90665	0.323944		0.331539
	5.91075	-0.00811		0.376681			5.91075	0.323944		0.331539
	5.91484	-0.00836		0.373813			5.91484	0.321998		0.3306
	5.91894	-0.00862		0.374769			5.91894	0.315189		0.332478
	5.92303	-0.00874		0.374769			5.92303	0.311297		0.329661
	5.92713	-0.00887		0.372857			5.92713	0.31227		0.331539
	5.93122	-0.009		0.376681			5.93122	0.311297		0.334357
	5.93532	-0.009		0.374769			5.93532	0.313243		0.336235
	5.93941	-0.00912		0.371901			5.93941	0.311297		0.331539
	5.94351	-0.00925		0.376681			5.94351	0.307406		0.3306
	5.9476	-0.009		0.378593			5.9476	0.311297		0.328721
	5.95169	-0.00862		0.377637			5.95169	0.31908		0.324025
	5.95579	-0.00811		0.371901			5.95579	0.31908		0.323086
	5.95988	-0.0076		0.368077			5.95988	0.316161		0.323086
	5.96398	-0.00735		0.369033			5.96398	0.31908		0.321208
	5.96807	-0.00722		0.370945			5.96807	0.321025		0.317451
	5.97217	-0.00722		0.373813			5.97217	0.320053		0.31839
	5.97626	-0.0071		0.374769			5.97626	0.315189		0.320269
	5.98036	-0.00684		0.374769			5.98036	0.317134		0.31839
	5.98445	-0.00659		0.372857			5.98445	0.323944		0.314633
	5.98855	-0.00634		0.371901			5.98855	0.330753		0.311816
	5.99264	-0.00621		0.373813			5.99264	0.332699		0.311816
	5.99674	-0.00608		0.371901			5.99674	0.332699		0.312755
	6.00083	-0.00595		0.373813			6.00083	0.332699		0.312755
	6.00493	-0.00583		0.373813			6.00493	0.332699		0.313694
	6.00902	-0.00608		0.374769			6.00902	0.326862		0.315573
	6.01312	-0.00621		0.382418			6.01312	0.324917		0.321208
	6.01721	-0.00646		0.38433			6.01721	0.328808		0.324965
	6.02131	-0.00659		0.375725			6.02131	0.330753		0.321208
	6.0254	-0.00684		0.371901			6.0254	0.328808		0.322147
	6.0295	-0.00722		0.376681			6.0295	0.322971		0.323086
	6.03359	-0.0076		0.374769			6.03359	0.321998		0.316512
	6.03769	-0.00811		0.373813			6.03769	0.324917		0.311816
	6.04178	-0.00849		0.374769			6.04178	0.324917		0.311816
	6.04588	-0.00887		0.369989			6.04588	0.325889		0.314633
	6.04997	-0.009		0.375725			6.04997	0.327835		0.313694
	6.05407	-0.009		0.377637			6.05407	0.324917		0.317451
	6.05816	-0.009		0.373813			6.05816	0.322971		0.320269
	6.06226	-0.009		0.370945			6.06226	0.323944		0.315573
	6.06635	-0.00912		0.368077			6.06635	0.320053		0.316512
	6.07045	-0.009		0.371901			6.07045	0.315189		0.320269
	6.07454	-0.00887		0.373813			6.07454	0.31227		0.31839
	6.07864	-0.00849		0.372857			6.07864	0.31227		0.31839
	6.08273	-0.00824		0.377637			6.08273	0.314216		0.322147
	6.08683	-0.00811		0.379549			6.08683	0.316161		0.321208
	6.09092	-0.00811		0.374769			6.09092	0.314216		0.316512
	6.09502	-0.00836		0.372857			6.09502	0.310325		0.319329
	6.09911	-0.00887		0.376681			6.09911	0.309352		0.320269
	6.10321	-0.00925		0.380505			6.10321	0.314216		0.324965
	6.1073	-0.00963		0.380505			6.1073	0.315189		0.325904
	6.1114	-0.01001		0.376681			6.1114	0.314216		0.325904
	6.11549	-0.01077		0.374769			6.11549	0.318107		0.326843
	6.11958	-0.01166		0.376681			6.11958	0.323944		0.321208
	6.12368	-0.01242		0.379549			6.12368	0.325889		0.321208
	6.12777	-0.0128		0.378593			6.12777	0.321998		0.322147
	6.13187	-0.01292		0.379549			6.13187	0.321025		0.323086
	6.13596	-0.01267		0.380505			6.13596	0.325889		0.324965
	6.14006	-0.01242		0.377637			6.14006	0.322971		0.324965
	6.14415	-0.01216		0.376681			6.14415	0.317134		0.324965
	6.14825	-0.01166		0.376681			6.14825	0.317134		0.323086
	6.15235	-0.01115		0.378593			6.15235	0.310325		0.322147
	6.15644	-0.01077		0.378593			6.15644	0.31227		0.324965
	6.16053	-0.01039		0.378593			6.16053	0.316161		0.328721
	6.16463	-0.01026		0.383374			6.16463	0.318107		0.326843
	6.16872	-0.01014		0.38433			6.16872	0.318107		0.319329
	6.17282	-0.01001		0.388154			6.17282	0.320053		0.312755
	6.17691	-0.00976		0.395802			6.17691	0.323944		0.310877
	6.18101	-0.00938		0.396758			6.18101	0.322971		0.311816
	6.1851	-0.00912		0.38911			6.1851	0.322971		0.313694
	6.1892	-0.009		0.386242			6.1892	0.323944		0.315573
	6.19329	-0.00912		0.391022			6.19329	0.322971		0.315573
	6.19739	-0.00938		0.394846			6.19739	0.327835		0.315573
	6.20148	-0.00963		0.396758			6.20148	0.330753		0.315573
	6.20558	-0.00976		0.397714			6.20558	0.332699		0.317451
	6.20967	-0.00976		0.397714			6.20967	0.33659		0.319329
	6.21377	-0.00963		0.394846			6.21377	0.332699		0.320269
	6.21786	-0.00963		0.395802			6.21786	0.326862		0.325904
	6.22196	-0.0095		0.394846			6.22196	0.325889		0.324965
	6.22605	-0.0095		0.396758			6.22605	0.323944		0.319329
	6.23015	-0.0095		0.399626			6.23015	0.322971		0.316512
	6.23424	-0.0095		0.396758			6.23424	0.321025		0.31839
	6.23834	-0.00963		0.397714			6.23834	0.318107		0.320269
	6.24243	-0.00976		0.399626			6.24243	0.316161		0.31839
	6.24653	-0.00976		0.39389			6.24653	0.317134		0.31839
	6.25062	-0.00988		0.38911			6.25062	0.322971		0.320269
	6.25472	-0.01001		0.385286			6.25472	0.321998		0.320269
	6.25881	-0.01001		0.381462			6.25881	0.321998		0.322147
	6.26291	-0.01014		0.375725			6.26291	0.323944		0.324965
	6.267	-0.01014		0.375725			6.267	0.321025		0.323086
	6.2711	-0.01001		0.379549			6.2711	0.317134		0.324965
	6.27519	-0.00963		0.379549			6.27519	0.320053		0.329661
	6.27929	-0.00938		0.379549			6.27929	0.31908		0.3306
	6.28338	-0.009		0.378593			6.28338	0.314216		0.327782
	6.28748	-0.00862		0.374769			6.28748	0.316161		0.324965
	6.29157	-0.00836		0.371901			6.29157	0.317134		0.320269
	6.29567	-0.00811		0.374769			6.29567	0.316161		0.319329
	6.29976	-0.00798		0.375725			6.29976	0.317134		0.319329
	6.30386	-0.00798		0.380505			6.30386	0.321998		0.315573
	6.30795	-0.00786		0.386242			6.30795	0.323944		0.315573
	6.31205	-0.00811		0.38433			6.31205	0.321025		0.325904
	6.31614	-0.00874		0.386242			6.31614	0.31908		0.333418
	6.32024	-0.00938		0.388154			6.32024	0.317134		0.329661
	6.32433	-0.01001		0.390066			6.32433	0.321025		0.324965
	6.32843	-0.01052		0.392934			6.32843	0.321998		0.326843
	6.33252	-0.01128		0.391978			6.33252	0.324917		0.325904
	6.33662	-0.01191		0.39389			6.33662	0.325889		0.324025
	6.34071	-0.01267		0.391022			6.34071	0.323944		0.325904
	6.34481	-0.0133		0.391022			6.34481	0.322971		0.325904
	6.3489	-0.01394		0.394846			6.3489	0.322971		0.325904
	6.35299	-0.01457		0.392934			6.35299	0.324917		0.325904
	6.35709	-0.01482		0.396758			6.35709	0.317134		0.326843
	6.36118	-0.01495		0.401538			6.36118	0.313243		0.327782
	6.36528	-0.01495		0.399626			6.36528	0.316161		0.322147
	6.36937	-0.01495		0.396758			6.36937	0.31227		0.314633
	6.37347	-0.01508		0.39867			6.37347	0.311297		0.314633
	6.37756	-0.01508		0.39389			6.37756	0.313243		0.317451
	6.38166	-0.01508		0.39389			6.38166	0.310325		0.320269
	6.38575	-0.01508		0.397714			6.38575	0.313243		0.322147
	6.38985	-0.01508		0.394846			6.38985	0.321025		0.322147
	6.39394	-0.0152		0.391978			6.39394	0.321998		0.323086
	6.39804	-0.01495		0.39389			6.39804	0.317134		0.320269
	6.40213	-0.01432		0.39389			6.40213	0.310325		0.324965
	6.40623	-0.01343		0.391978			6.40623	0.313243		0.324965
	6.41032	-0.01254		0.38911			6.41032	0.321025		0.324025
	6.41442	-0.01166		0.385286			6.41442	0.322971		0.324965
	6.41851	-0.0109		0.385286			6.41851	0.322971		0.324025
	6.42261	-0.01026		0.38433			6.42261	0.321998		0.324965
	6.4267	-0.00976		0.382418			6.4267	0.320053		0.328721
	6.4308	-0.00912		0.386242			6.4308	0.316161		0.328721
	6.43489	-0.00849		0.390066			6.43489	0.316161		0.327782
	6.43899	-0.00773		0.386242			6.43899	0.317134		0.325904
	6.44308	-0.0071		0.381462			6.44308	0.320053		0.324025
	6.44718	-0.00646		0.378593			6.44718	0.318107		0.324025
	6.45127	-0.00583		0.378593			6.45127	0.317134		0.325904
	6.45537	-0.00532		0.376681			6.45537	0.318107		0.320269
	6.45946	-0.00494		0.377637			6.45946	0.318107		0.315573
	6.46356	-0.00481		0.380505			6.46356	0.321025		0.316512
	6.46765	-0.00481		0.377637			6.46765	0.31908		0.316512
	6.47175	-0.00481		0.370945			6.47175	0.320053		0.321208
	6.47584	-0.00494		0.369989			6.47584	0.317134		0.326843
	6.47994	-0.00507		0.375725			6.47994	0.311297		0.322147
	6.48403	-0.00494		0.374769			6.48403	0.317134		0.317451
	6.48813	-0.00481		0.370945			6.48813	0.322971		0.31839
	6.49222	-0.00469		0.371901			6.49222	0.31908		0.316512
	6.49632	-0.00456		0.376681			6.49632	0.318107		0.31839
	6.50041	-0.00431		0.376681			6.50041	0.320053		0.322147
	6.5045	-0.00418		0.372857			6.5045	0.31908		0.320269
	6.5086	-0.00431		0.372857			6.5086	0.318107		0.31839
	6.51269	-0.00431		0.371901			6.51269	0.317134		0.320269
	6.51679	-0.00443		0.374769			6.51679	0.321998		0.324025
	6.52088	-0.00456		0.377637			6.52088	0.325889		0.327782
	6.52498	-0.00469		0.379549			6.52498	0.327835		0.328721
	6.52907	-0.00494		0.380505			6.52907	0.326862		0.325904
	6.53317	-0.00494		0.376681			6.53317	0.325889		0.323086
	6.53726	-0.00494		0.374769			6.53726	0.323944		0.320269
	6.54136	-0.00481		0.377637			6.54136	0.317134		0.317451
	6.54545	-0.00469		0.382418			6.54545	0.316161		0.31839
	6.54955	-0.00469		0.387198			6.54955	0.31908		0.314633
	6.55364	-0.00456		0.387198			6.55364	0.321998		0.312755
	6.55774	-0.00443		0.380505			6.55774	0.321998		0.315573
	6.56183	-0.00443		0.378593			6.56183	0.320053		0.31839
	6.56593	-0.00443		0.380505			6.56593	0.320053		0.320269
	6.57002	-0.00456		0.381462			6.57002	0.317134		0.321208
	6.57412	-0.00481		0.380505			6.57412	0.317134		0.321208
	6.57821	-0.00494		0.379549			6.57821	0.31908		0.31839
	6.58231	-0.00507		0.382418			6.58231	0.318107		0.315573
	6.5864	-0.00519		0.386242			6.5864	0.320053		0.316512
	6.5905	-0.00519		0.385286			6.5905	0.323944		0.323086
	6.59459	-0.00532		0.383374			6.59459	0.31908		0.327782
	6.59869	-0.00532		0.388154			6.59869	0.316161		0.321208
	6.60278	-0.00519		0.390066			6.60278	0.315189		0.316512
	6.60688	-0.00507		0.388154			6.60688	0.313243		0.321208
	6.61097	-0.00507		0.392934			6.61097	0.315189		0.322147
	6.61507	-0.00494		0.396758			6.61507	0.316161		0.323086
	6.61916	-0.00507		0.399626			6.61916	0.316161		0.324965
	6.62326	-0.00557		0.396758			6.62326	0.314216		0.321208
	6.62735	-0.00621		0.38911			6.62735	0.313243		0.321208
	6.63145	-0.00697		0.388154			6.63145	0.310325		0.322147
	6.63554	-0.00773		0.391978			6.63554	0.309352		0.321208
	6.63964	-0.00836		0.391022			6.63964	0.313243		0.324965
	6.64373	-0.00874		0.388154			6.64373	0.314216		0.328721
	6.64783	-0.009		0.38433			6.64783	0.314216		0.326843
	6.65192	-0.00912		0.381462			6.65192	0.31908		0.322147
	6.65602	-0.00925		0.380505			6.65602	0.321998		0.323086
	6.66011	-0.00938		0.382418			6.66011	0.320053		0.322147
	6.66421	-0.00963		0.387198			6.66421	0.320053		0.320269
	6.6683	-0.00976		0.386242			6.6683	0.324917		0.322147
	6.6724	-0.00963		0.38433			6.6724	0.323944		0.323086
	6.67649	-0.00925		0.382418			6.67649	0.322971		0.323086
	6.68059	-0.00862		0.378593			6.68059	0.321998		0.326843
	6.68468	-0.00798		0.376681			6.68468	0.317134		0.333418
	6.68878	-0.00748		0.381462			6.68878	0.316161		0.332478
	6.69287	-0.00697		0.386242			6.69287	0.316161		0.325904
	6.69696	-0.00659		0.39389			6.69696	0.316161		0.324025
	6.70106	-0.00621		0.39867			6.70106	0.317134		0.323086
	6.70516	-0.00595		0.39389			6.70516	0.323944		0.320269
	6.70925	-0.00557		0.39389			6.70925	0.326862		0.316512
	6.71335	-0.00532		0.394846			6.71335	0.320053		0.316512
	6.71744	-0.00469		0.38911			6.71744	0.320053		0.319329
	6.72154	-0.00405		0.388154			6.72154	0.320053		0.323086
	6.72563	-0.00355		0.388154			6.72563	0.31908		0.324025
	6.72972	-0.00291		0.387198			6.72972	0.325889		0.322147
	6.73382	-0.00253		0.386242			6.73382	0.330753		0.322147
	6.73791	-0.00215		0.382418			6.73791	0.327835		0.324965
	6.74201	-0.00203		0.381462			6.74201	0.327835		0.325904
	6.7461	-0.00203		0.38433			6.7461	0.329781		0.324965
	6.7502	-0.00203		0.385286			6.7502	0.334645		0.324025
	6.75429	-0.00215		0.38911			6.75429	0.333672		0.324025
	6.75839	-0.00228		0.388154			6.75839	0.330753		0.324965
	6.76248	-0.00253		0.38433			6.76248	0.332699		0.326843
	6.76658	-0.00253		0.379549			6.76658	0.325889		0.327782
	6.77067	-0.00253		0.377637			6.77067	0.320053		0.326843
	6.77477	-0.00241		0.378593			6.77477	0.322971		0.327782
	6.77886	-0.00241		0.376681			6.77886	0.323944		0.324965
	6.78296	-0.00241		0.376681			6.78296	0.321025		0.323086
	6.78705	-0.00253		0.376681			6.78705	0.321998		0.320269
	6.79115	-0.00279		0.372857			6.79115	0.321025		0.319329
	6.79524	-0.00317		0.370945			6.79524	0.324917		0.320269
	6.79934	-0.00367		0.369989			6.79934	0.328808		0.319329
	6.80343	-0.00405		0.371901			6.80343	0.324917		0.317451
	6.80753	-0.00418		0.371901			6.80753	0.330753		0.31839
	6.81162	-0.00443		0.372857			6.81162	0.333672		0.319329
	6.81572	-0.00456		0.379549			6.81572	0.326862		0.313694
	6.81981	-0.00469		0.385286			6.81981	0.322971		0.313694
	6.82391	-0.00481		0.387198			6.82391	0.321998		0.317451
	6.828	-0.00507		0.391978			6.828	0.322971		0.319329
	6.8321	-0.00507		0.397714			6.8321	0.325889		0.321208
	6.83619	-0.00519		0.394846			6.83619	0.325889		0.324025
	6.84029	-0.00519		0.39389			6.84029	0.323944		0.324965
	6.84438	-0.00494		0.392934			6.84438	0.327835		0.322147
	6.84848	-0.00443		0.391022			6.84848	0.328808		0.324965
	6.85257	-0.00393		0.390066			6.85257	0.329781		0.328721
	6.85667	-0.00355		0.390066			6.85667	0.334645		0.326843
	6.86076	-0.00317		0.396758			6.86076	0.327835		0.325904
	6.86486	-0.00291		0.39867			6.86486	0.321025		0.325904
	6.86895	-0.00291		0.397714			6.86895	0.321998		0.327782
	6.87305	-0.00317		0.39867			6.87305	0.323944		0.327782
	6.87714	-0.00342		0.39867			6.87714	0.331726		0.326843
	6.88124	-0.0038		0.39389			6.88124	0.337563		0.325904
	6.88533	-0.00431		0.38911			6.88533	0.337563		0.324965
	6.88943	-0.00456		0.392934			6.88943	0.341454		0.329661
	6.89352	-0.00469		0.396758			6.89352	0.342427		0.329661
	6.89762	-0.00456		0.401538			6.89762	0.338536		0.325904
	6.90171	-0.00431		0.403451			6.90171	0.33659		0.325904
	6.9058	-0.00431		0.39867			6.9058	0.335617		0.324965
	6.9099	-0.00443		0.394846			6.9099	0.333672		0.324025
	6.91399	-0.00481		0.394846			6.91399	0.329781		0.324965
	6.91809	-0.00532		0.396758			6.91809	0.328808		0.328721
	6.92218	-0.00583		0.395802			6.92218	0.323944		0.331539
	6.92628	-0.00621		0.392934			6.92628	0.321025		0.329661
	6.93037	-0.00621		0.391022			6.93037	0.320053		0.328721
	6.93447	-0.00608		0.387198			6.93447	0.316161		0.326843
	6.93856	-0.00583		0.385286			6.93856	0.317134		0.326843
	6.94266	-0.00557		0.381462			6.94266	0.31908		0.324025
	6.94675	-0.00532		0.382418			6.94675	0.31908		0.324965
	6.95085	-0.00519		0.38433			6.95085	0.323944		0.324965
	6.95494	-0.00545		0.38433			6.95494	0.327835		0.324025
	6.95904	-0.00557		0.386242			6.95904	0.327835		0.324965
	6.96313	-0.00583		0.390066			6.96313	0.327835		0.320269
	6.96723	-0.00608		0.391978			6.96723	0.326862		0.31839
	6.97132	-0.00634		0.391978			6.97132	0.331726		0.31839
	6.97542	-0.00672		0.392934			6.97542	0.332699		0.320269
	6.97951	-0.0071		0.391978			6.97951	0.325889		0.324965
	6.98361	-0.0076		0.391978			6.98361	0.322971		0.324025
	6.9877	-0.00811		0.392934			6.9877	0.323944		0.324025
	6.9918	-0.00849		0.39389			6.9918	0.325889		0.324025
	6.99589	-0.009		0.392934			6.99589	0.330753		0.324965
	6.99999	-0.00938		0.395802			6.99999	0.334645		0.324965
	7.00408	-0.00976		0.403451			7.00408	0.335617		0.320269
	7.00818	-0.01026		0.406319			7.00818	0.334645		0.321208
	7.01227	-0.01052		0.403451			7.01227	0.335617		0.324025
	7.01637	-0.01052		0.39867			7.01637	0.334645		0.323086
	7.02046	-0.01064		0.397714			7.02046	0.332699		0.322147
	7.02456	-0.01064		0.396758			7.02456	0.331726		0.324025
	7.02865	-0.0109		0.397714			7.02865	0.329781		0.326843
	7.03275	-0.01115		0.397714			7.03275	0.326862		0.331539
	7.03684	-0.0114		0.395802			7.03684	0.325889		0.332478
	7.04094	-0.0114		0.394846			7.04094	0.321025		0.3306
	7.04503	-0.01128		0.391022			7.04503	0.318107		0.325904
	7.04913	-0.0109		0.388154			7.04913	0.316161		0.324025
	7.05322	-0.01064		0.391022			7.05322	0.320053		0.319329
	7.05732	-0.01026		0.394846			7.05732	0.321998		0.317451
	7.06141	-0.01001		0.392934			7.06141	0.323944		0.323086
	7.06551	-0.00963		0.391978			7.06551	0.323944		0.328721
	7.0696	-0.00938		0.391978			7.0696	0.321025		0.331539
	7.07369	-0.00925		0.39389			7.07369	0.31908		0.3306
	7.07779	-0.00912		0.396758			7.07779	0.321998		0.326843
	7.08188	-0.00912		0.396758			7.08188	0.321998		0.324025
	7.08598	-0.00887		0.392934			7.08598	0.322971		0.321208
	7.09007	-0.00849		0.38911			7.09007	0.326862		0.316512
	7.09417	-0.00811		0.385286			7.09417	0.323944		0.311816
	7.09826	-0.00748		0.378593			7.09826	0.321998		0.312755
	7.10236	-0.00684		0.378593			7.10236	0.320053		0.314633
	7.10646	-0.00634		0.379549			7.10646	0.320053		0.316512
	7.11055	-0.00583		0.381462			7.11055	0.323944		0.315573
	7.11464	-0.00545		0.386242			7.11464	0.326862		0.313694
	7.11874	-0.00507		0.385286			7.11874	0.323944		0.313694
	7.12283	-0.00481		0.387198			7.12283	0.322971		0.310877
	7.12693	-0.00469		0.396758			7.12693	0.323944		0.305241
	7.13102	-0.00494		0.401538			7.13102	0.324917		0.308059
	7.13512	-0.00532		0.400582			7.13512	0.328808		0.312755
	7.13921	-0.00595		0.397714			7.13921	0.331726		0.311816
	7.14331	-0.00634		0.39867			7.14331	0.332699		0.310877
	7.1474	-0.00672		0.400582			7.1474	0.333672		0.311816
	7.1515	-0.00684		0.39867			7.1515	0.334645		0.310877
	7.15559	-0.00684		0.395802			7.15559	0.335617		0.313694
	7.15969	-0.00684		0.39389			7.15969	0.330753		0.315573
	7.16378	-0.00697		0.395802			7.16378	0.325889		0.312755
	7.16788	-0.00722		0.394846			7.16788	0.323944		0.314633
	7.17197	-0.00786		0.392934			7.17197	0.321998		0.316512
	7.17607	-0.00862		0.39389			7.17607	0.322971		0.315573
	7.18016	-0.00925		0.394846			7.18016	0.321025		0.314633
	7.18426	-0.00988		0.391978			7.18426	0.320053		0.311816
	7.18835	-0.01052		0.391022			7.18835	0.320053		0.311816
	7.19245	-0.01102		0.39389			7.19245	0.31908		0.309937
	7.19654	-0.01153		0.394846			7.19654	0.322971		0.309937
	7.20064	-0.01191		0.394846			7.20064	0.324917		0.310877
	7.20473	-0.01229		0.391022			7.20473	0.324917		0.308059
	7.20883	-0.01267		0.391978			7.20883	0.333672		0.309937
	7.21292	-0.01305		0.39867			7.21292	0.332699		0.309937
	7.21702	-0.0133		0.39867			7.21702	0.326862		0.308059
	7.22111	-0.01368		0.396758			7.22111	0.328808		0.310877
	7.22521	-0.01406		0.400582			7.22521	0.323944		0.31839
	7.2293	-0.01457		0.399626			7.2293	0.31908		0.319329
	7.2334	-0.0152		0.394846			7.2334	0.318107		0.315573
	7.23749	-0.01584		0.394846			7.23749	0.317134		0.315573
	7.24159	-0.01634		0.391022			7.24159	0.313243		0.309937
	7.24568	-0.01672		0.390066			7.24568	0.317134		0.312755
	7.24978	-0.01698		0.39389			7.24978	0.323944		0.315573
	7.25387	-0.01723		0.396758			7.25387	0.325889		0.314633
	7.25797	-0.01748		0.39867			7.25797	0.324917		0.315573
	7.26206	-0.01786		0.399626			7.26206	0.323944		0.319329
	7.26616	-0.01824		0.400582			7.26616	0.321998		0.316512
	7.27025	-0.0185		0.391978			7.27025	0.31908		0.308059
	7.27435	-0.01875		0.38433			7.27435	0.317134		0.310877
	7.27844	-0.01901		0.388154			7.27844	0.321025		0.315573
	7.28254	-0.01926		0.394846			7.28254	0.324917		0.315573
	7.28663	-0.01939		0.394846			7.28663	0.331726		0.313694
	7.29073	-0.01939		0.38911			7.29073	0.330753		0.321208
	7.29482	-0.01913		0.388154			7.29482	0.324917		0.323086
	7.29892	-0.01875		0.387198			7.29892	0.327835		0.315573
	7.30301	-0.01812		0.388154			7.30301	0.330753		0.315573
	7.3071	-0.01736		0.388154			7.3071	0.329781		0.321208
	7.3112	-0.01647		0.38433			7.3112	0.331726		0.324025
	7.31529	-0.01558		0.387198			7.31529	0.33659		0.321208
	7.31939	-0.01457		0.392934			7.31939	0.340481		0.31839
	7.32348	-0.01356		0.394846			7.32348	0.33659		0.314633
	7.32758	-0.01242		0.395802			7.32758	0.330753		0.310877
	7.33167	-0.01153		0.392934			7.33167	0.327835		0.311816
	7.33577	-0.01077		0.391022			7.33577	0.323944		0.315573
	7.33986	-0.01014		0.391978			7.33986	0.31908		0.319329
	7.34396	-0.0095		0.392934			7.34396	0.31908		0.321208
	7.34805	-0.00874		0.391978			7.34805	0.31908		0.324965
	7.35215	-0.00811		0.391022			7.35215	0.322971		0.327782
	7.35624	-0.0076		0.391978			7.35624	0.325889		0.327782
	7.36034	-0.00697		0.392934			7.36034	0.324917		0.327782
	7.36443	-0.00659		0.394846			7.36443	0.323944		0.326843
	7.36853	-0.00634		0.397714			7.36853	0.325889		0.324965
	7.37262	-0.00621		0.396758			7.37262	0.326862		0.324965
	7.37672	-0.00634		0.392934			7.37672	0.330753		0.327782
	7.38081	-0.00684		0.39389			7.38081	0.333672		0.328721
	7.38491	-0.0076		0.395802			7.38491	0.332699		0.325904
	7.389	-0.00862		0.396758			7.389	0.335617		0.324965
	7.3931	-0.00963		0.39867			7.3931	0.33659		0.328721
	7.39719	-0.0109		0.401538			7.39719	0.332699		0.328721
	7.40129	-0.01178		0.406319			7.40129	0.329781		0.327782
	7.40538	-0.01254		0.408231			7.40538	0.329781		0.327782
	7.40948	-0.01305		0.407275			7.40948	0.330753		0.323086
	7.41357	-0.01368		0.407275			7.41357	0.334645		0.320269
	7.41767	-0.01432		0.404407			7.41767	0.333672		0.321208
	7.42176	-0.01495		0.399626			7.42176	0.331726		0.322147
	7.42586	-0.01546		0.39389			7.42586	0.334645		0.321208
	7.42995	-0.01571		0.390066			7.42995	0.335617		0.320269
	7.43405	-0.01584		0.390066			7.43405	0.335617		0.322147
	7.43814	-0.01571		0.386242			7.43814	0.330753		0.322147
	7.44224	-0.01495		0.382418			7.44224	0.328808		0.321208
	7.44633	-0.01394		0.382418			7.44633	0.330753		0.324025
	7.45043	-0.01305		0.382418			7.45043	0.328808		0.326843
	7.45452	-0.01216		0.382418			7.45452	0.325889		0.323086
	7.45861	-0.0114		0.380505			7.45861	0.322971		0.31839
	7.46271	-0.01077		0.38433			7.46271	0.328808		0.317451
	7.4668	-0.01014		0.387198			7.4668	0.333672		0.31839
	7.4709	-0.00938		0.386242			7.4709	0.335617		0.316512
	7.47499	-0.00862		0.390066			7.47499	0.338536		0.31839
	7.47909	-0.00786		0.391978			7.47909	0.339509		0.324025
	7.48318	-0.0071		0.390066			7.48318	0.338536		0.324025
	7.48728	-0.00659		0.392934			7.48728	0.334645		0.324965
	7.49137	-0.00634		0.39389			7.49137	0.332699		0.324025
	7.49547	-0.00646		0.392934			7.49547	0.330753		0.322147
	7.49956	-0.0071		0.399626			7.49956	0.323944		0.317451
	7.50366	-0.00798		0.405363			7.50366	0.318107		0.313694
	7.50775	-0.009		0.405363			7.50775	0.318107		0.315573
	7.51185	-0.00988		0.406319			7.51185	0.315189		0.317451
	7.51594	-0.01064		0.408231			7.51594	0.314216		0.319329
	7.52004	-0.01128		0.405363			7.52004	0.309352		0.321208
	7.52413	-0.01191		0.409187			7.52413	0.303515		0.324025
	7.52823	-0.01254		0.413011			7.52823	0.307406		0.322147
	7.53232	-0.0133		0.412055			7.53232	0.317134		0.321208
	7.53642	-0.01406		0.413011			7.53642	0.322971		0.323086
	7.54051	-0.01482		0.416835			7.54051	0.326862		0.31839
	7.54461	-0.01571		0.414923			7.54461	0.328808		0.317451
	7.5487	-0.01647		0.411099			7.5487	0.329781		0.321208
	7.5528	-0.01736		0.411099			7.5528	0.329781		0.321208
	7.55689	-0.0185		0.411099			7.55689	0.329781		0.324025
	7.56099	-0.01939		0.411099			7.56099	0.331726		0.325904
	7.56508	-0.02015		0.410143			7.56508	0.329781		0.322147
	7.56918	-0.02065		0.410143			7.56918	0.326862		0.321208
	7.57327	-0.02091		0.411099			7.57327	0.321998		0.325904
	7.57737	-0.02116		0.413967			7.57737	0.313243		0.331539
	7.58146	-0.02129		0.413967			7.58146	0.311297		0.333418
	7.58556	-0.02129		0.405363			7.58556	0.314216		0.3306
	7.58965	-0.02129		0.39867			7.58965	0.318107		0.328721
	7.59375	-0.02116		0.399626			7.59375	0.321998		0.327782
	7.59784	-0.02116		0.395802			7.59784	0.324917		0.324965
	7.60194	-0.02116		0.391022			7.60194	0.326862		0.324025
	7.60603	-0.02091		0.390066			7.60603	0.329781		0.324965
	7.61013	-0.02065		0.387198			7.61013	0.331726		0.321208
	7.61422	-0.0204		0.386242			7.61422	0.331726		0.324025
	7.61832	-0.02027		0.390066			7.61832	0.334645		0.326843
	7.62241	-0.02027		0.392934			7.62241	0.338536		0.324965
	7.62651	-0.0204		0.394846			7.62651	0.333672		0.324965
	7.6306	-0.0204		0.394846			7.6306	0.330753		0.324025
	7.6347	-0.02065		0.394846			7.6347	0.334645		0.327782
	7.63879	-0.02091		0.397714			7.63879	0.334645		0.3306
	7.64288	-0.02116		0.400582			7.64288	0.330753		0.329661
	7.64698	-0.02141		0.400582			7.64698	0.330753		0.331539
	7.65107	-0.02154		0.395802			7.65107	0.334645		0.3306
	7.65517	-0.02154		0.392934			7.65517	0.337563		0.325904
	7.65927	-0.02154		0.390066			7.65927	0.339509		0.325904
	7.66336	-0.02141		0.385286			7.66336	0.337563		0.333418
	7.66746	-0.02116		0.388154			7.66746	0.337563		0.331539
	7.67155	-0.02078		0.39389			7.67155	0.338536		0.332478
	7.67565	-0.02053		0.395802			7.67565	0.337563		0.332478
	7.67974	-0.02015		0.39389			7.67974	0.337563		0.326843
	7.68383	-0.01977		0.395802			7.68383	0.33659		0.327782
	7.68793	-0.01951		0.394846			7.68793	0.335617		0.328721
	7.69202	-0.01913		0.392934			7.69202	0.334645		0.329661
	7.69612	-0.01888		0.396758			7.69612	0.335617		0.328721
	7.70021	-0.01862		0.397714			7.70021	0.334645		0.326843
	7.70431	-0.01875		0.399626			7.70431	0.333672		0.325904
	7.7084	-0.01901		0.397714			7.7084	0.338536		0.321208
	7.7125	-0.01926		0.391978			7.7125	0.337563		0.31839
	7.71659	-0.01964		0.388154			7.71659	0.33659		0.317451
	7.72069	-0.02002		0.386242			7.72069	0.333672		0.319329
	7.72478	-0.02027		0.390066			7.72478	0.333672		0.320269
	7.72888	-0.02027		0.396758			7.72888	0.329781		0.317451
	7.73297	-0.02015		0.396758			7.73297	0.321025		0.317451
	7.73707	-0.02002		0.395802			7.73707	0.318107		0.319329
	7.74116	-0.01989		0.401538			7.74116	0.316161		0.316512
	7.74526	-0.01989		0.403451			7.74526	0.316161		0.317451
	7.74935	-0.01989		0.397714			7.74935	0.320053		0.319329
	7.75345	-0.02027		0.399626			7.75345	0.321998		0.31839
	7.75754	-0.02065		0.399626			7.75754	0.321025		0.322147
	7.76164	-0.02103		0.391022			7.76164	0.320053		0.325904
	7.76573	-0.02141		0.391022			7.76573	0.31908		0.323086
	7.76983	-0.02192		0.391022			7.76983	0.31908		0.31839
	7.77392	-0.0223		0.386242			7.77392	0.321025		0.320269
	7.77802	-0.02281		0.385286			7.77802	0.321025		0.323086
	7.78211	-0.02331		0.388154			7.78211	0.321025		0.323086
	7.78621	-0.02357		0.387198			7.78621	0.315189		0.326843
	7.7903	-0.02382		0.391978			7.7903	0.310325		0.327782
	7.7944	-0.02407		0.397714			7.7944	0.314216		0.327782
	7.79849	-0.0242		0.399626			7.79849	0.317134		0.327782
	7.80259	-0.02433		0.399626			7.80259	0.318107		0.326843
	7.80668	-0.02445		0.402495			7.80668	0.321998		0.324965
	7.81078	-0.02433		0.404407			7.81078	0.318107		0.324965
	7.81487	-0.02395		0.406319			7.81487	0.314216		0.324025
	7.81897	-0.02369		0.409187			7.81897	0.320053		0.324025
	7.82306	-0.02331		0.407275			7.82306	0.324917		0.324965
	7.82716	-0.02306		0.402495			7.82716	0.322971		0.322147
	7.83125	-0.02293		0.400582			7.83125	0.321025		0.31839
	7.83535	-0.02281		0.401538			7.83535	0.321998		0.314633
	7.83944	-0.02268		0.399626			7.83944	0.31908		0.317451
	7.84354	-0.02255		0.39867			7.84354	0.321025		0.323086
	7.84763	-0.0223		0.399626			7.84763	0.320053		0.324025
	7.85173	-0.02167		0.39867			7.85173	0.316161		0.321208
	7.85582	-0.02116		0.400582			7.85582	0.321998		0.31839
	7.85991	-0.02078		0.395802			7.85991	0.321998		0.317451
	7.86401	-0.0204		0.391978			7.86401	0.322971		0.314633
	7.8681	-0.02002		0.38911			7.8681	0.328808		0.313694
	7.8722	-0.01964		0.387198			7.8722	0.323944		0.317451
	7.87629	-0.01888		0.391978			7.87629	0.31908		0.321208
	7.88039	-0.01786		0.390066			7.88039	0.320053		0.322147
	7.88448	-0.01698		0.382418			7.88448	0.318107		0.321208
	7.88858	-0.01609		0.378593			7.88858	0.318107		0.321208
	7.89267	-0.0152		0.383374			7.89267	0.321025		0.319329
	7.89677	-0.01457		0.38433			7.89677	0.326862		0.316512
	7.90086	-0.01432		0.38433			7.90086	0.323944		0.322147
	7.90496	-0.01419		0.380505			7.90496	0.321998		0.324965
	7.90905	-0.01419		0.375725			7.90905	0.323944		0.320269
	7.91315	-0.01432		0.375725			7.91315	0.325889		0.317451
	7.91724	-0.01457		0.375725			7.91724	0.326862		0.322147
	7.92134	-0.01482		0.378593			7.92134	0.320053		0.325904
	7.92543	-0.01495		0.383374			7.92543	0.313243		0.325904
	7.92953	-0.0152		0.387198			7.92953	0.309352		0.327782
	7.93362	-0.01546		0.38911			7.93362	0.306433		0.331539
	7.93772	-0.01584		0.391978			7.93772	0.30546		0.334357
	7.94181	-0.01647		0.391022			7.94181	0.31227		0.327782
	7.94591	-0.01736		0.387198			7.94591	0.316161		0.321208
	7.95	-0.01812		0.387198			7.95	0.315189		0.321208
	7.9541	-0.01888		0.388154			7.9541	0.31908		0.319329
	7.95819	-0.01951		0.387198			7.95819	0.318107		0.321208
	7.96229	-0.02015		0.385286			7.96229	0.318107		0.326843
	7.96638	-0.02091		0.38433			7.96638	0.320053		0.3306
	7.97048	-0.02154		0.383374			7.97048	0.318107		0.3306
	7.97457	-0.02205		0.386242			7.97457	0.313243		0.327782
	7.97867	-0.02255		0.38911			7.97867	0.313243		0.326843
	7.98276	-0.02306		0.38911			7.98276	0.314216		0.326843
	7.98686	-0.02369		0.391022			7.98686	0.314216		0.325904
	7.99095	-0.02433		0.391022			7.99095	0.310325		0.324965
	7.99505	-0.02471		0.391978			7.99505	0.31227		0.327782
	7.99914	-0.02471		0.394846			7.99914	0.320053		0.325904
	8.00324	-0.02458		0.39389			8.00324	0.322971		0.324965
	8.00733	-0.02433		0.392934			8.00733	0.328808		0.324025
	8.01143	-0.02407		0.395802			8.01143	0.334645		0.321208
	8.01552	-0.02382		0.400582			8.01552	0.332699		0.322147
	8.01962	-0.02369		0.403451			8.01962	0.328808		0.321208
	8.02371	-0.02357		0.402495			8.02371	0.325889		0.321208
	8.02781	-0.02331		0.405363			8.02781	0.326862		0.321208
	8.0319	-0.02306		0.408231			8.0319	0.325889		0.324965
	8.03599	-0.02268		0.402495			8.03599	0.324917		0.324025
	8.04009	-0.02217		0.397714			8.04009	0.326862		0.323086
	8.04419	-0.02154		0.395802			8.04419	0.325889		0.322147
	8.04828	-0.02078		0.397714			8.04828	0.322971		0.319329
	8.05237	-0.02027		0.400582			8.05237	0.321025		0.319329
	8.05647	-0.01964		0.401538			8.05647	0.318107		0.319329
	8.06057	-0.01926		0.402495			8.06057	0.321025		0.321208
	8.06466	-0.01888		0.399626			8.06466	0.320053		0.322147
	8.06875	-0.01862		0.397714			8.06875	0.318107		0.323086
	8.07285	-0.0185		0.395802			8.07285	0.318107		0.321208
	8.07694	-0.01837		0.400582			8.07694	0.31908		0.320269
	8.08104	-0.01812		0.408231			8.08104	0.320053		0.322147
	8.08513	-0.01799		0.406319			8.08513	0.31908		0.324025
	8.08923	-0.01799		0.399626			8.08923	0.320053		0.324965
	8.09332	-0.01824		0.39867			8.09332	0.316161		0.325904
	8.09742	-0.01888		0.399626			8.09742	0.317134		0.326843
	8.10151	-0.01964		0.395802			8.10151	0.323944		0.324965
	8.10561	-0.0204		0.391022			8.10561	0.326862		0.321208
	8.1097	-0.02103		0.38911			8.1097	0.321025		0.321208
	8.1138	-0.02154		0.386242			8.1138	0.321025		0.325904
	8.11789	-0.02192		0.385286			8.11789	0.326862		0.332478
	8.12199	-0.02217		0.386242			8.12199	0.325889		0.329661
	8.12608	-0.02243		0.387198			8.12608	0.322971		0.321208
	8.13018	-0.02293		0.391022			8.13018	0.31908		0.31839
	8.13427	-0.02344		0.390066			8.13427	0.31908		0.319329
	8.13837	-0.02395		0.391022			8.13837	0.324917		0.322147
	8.14246	-0.02458		0.394846			8.14246	0.326862		0.321208
	8.14656	-0.02496		0.39389			8.14656	0.325889		0.319329
	8.15065	-0.02547		0.391022			8.15065	0.325889		0.320269
	8.15475	-0.02597		0.392934			8.15475	0.322971		0.31839
	8.15884	-0.02635		0.395802			8.15884	0.31908		0.319329
	8.16294	-0.02673		0.395802			8.16294	0.318107		0.323086
	8.16703	-0.02673		0.395802			8.16703	0.320053		0.329661
	8.17113	-0.02673		0.396758			8.17113	0.321025		0.336235
	8.17522	-0.02648		0.394846			8.17522	0.322971		0.337174
	8.17932	-0.02635		0.39389			8.17932	0.323944		0.334357
	8.18341	-0.02623		0.395802			8.18341	0.322971		0.332478
	8.18751	-0.0261		0.397714			8.18751	0.323944		0.329661
	8.1916	-0.02623		0.395802			8.1916	0.325889		0.332478
	8.1957	-0.0261		0.395802			8.1957	0.327835		0.333418
	8.19979	-0.0261		0.39867			8.19979	0.330753		0.335296
	8.20389	-0.0261		0.396758			8.20389	0.324917		0.339992
	8.20798	-0.02623		0.391978			8.20798	0.321998		0.339992
[truncated: 5,330 more rows]

## Sheet: Fig. 4e
Figure 4e

## Sheet: Fig. 5c
Figure 5c
		No UV				UV
		vector	ΔN-E614K	ΔN-L709R		vector	ΔN-E614K	ΔN-L709R
	cell number	cell area (μm2)			cell number	cell area (μm2)
	1	1.93774	0.716122	1.81979	1	2.30283	9.86002	0.707698
	2	0.592556	1.82822	8.01776	2	1.03908	13.7804	1.27217
	3	1.90123	1.09525	0.609406	3	1.68219	10.0229	14.3224
	4	3.443	0.643106	2.08097	4	1.1121	26.5471	3.44862
	5	2.23823	0.592556	2.81956	5	1.0812	2.34776	16.3641
	6	1.4154	1.10648	5.07183	6	0.623448	1.97706	0.702081
	7	1.11771	1.25813	1.83945	7	2.42077	11.0451	10.4666
	8	3.39245	1.216	2.38146	8	2.99367	7.14718	0.640298
	9	1.85069	1.2132	3.55534	9	3.30821	10.3711	10.5733
	10	1.29464	1.56985	0.85373	10	0.991338	1.76082	7.53473
	11	0.659956	2.00795	1.74116	11	2.46009	7.89981	16.1928
	12	0.525156	0.805989	0.926747	12	1.0447	13.977	3.14251
	13	4.84717	0.918322	2.9684	13	2.03323	11.3091	1.15141
	14	1.97425	2.48537	0.530773	14	2.53872	11.34	2.33372
	15	0.83688	1.05312	0.716122	15	2.60332	0.783522	11.9606
	16	2.11748	2.58927	7.49822	16	0.525156	9.09897	0.732972
	17	2.85887	1.20758	3.38122	17	1.23005	6.02385	0.825647
	18	1.83664	0.85373	1.6878	18	0.721739	16.9847	4.87525
	19	1.0138	1.04189	2.18207	19	0.578515	1.12333	1.0784
	20	0.615023	0.960447	1.90123	20	0.592556	1.59794	12.7807
	21	1.98548	1.05031	3.58904	21	3.16779	5.32458	1.03627
	22	2.44043	0.769481	3.11724	22	1.19915	9.34329	0.761056
	23	4.61969	1.06155	4.0496	23	2.02199	14.7493	0.738589
	24	4.32201	0.932363	1.10367	24	0.657148	5.46781	4.19283
	25	1.02785	0.952022	2.28317	25	1.94617	3.49355	7.13876
	26	2.09501	0.834072	3.25204	26	8.69457	2.16241	9.60166
	27	1.10086	3.28574	2.04165	27	0.53639	7.92509	4.94827
	28	3.24361	1.19915	1.29183	28	1.9574	17.9059	10.9777
	29	0.606598	0.943597	1.52773	29	1.03908	3.41492	1.216
	30	1.22443	0.735781	3.82774	30	1.00538	1.92651	4.22372
	31	0.699273	0.516732	4.05803	31	1.37889	3.6115	5.15608
	32	1.22443	0.862155	1.69342	32	0.744206	4.75168	16.6056
	33	2.15679	0.98853	1.84226	33	0.556048	0.794756	8.14133
	34	1.08401	0.960447	0.817222	34	2.04727	1.42382	1.81979
	35	2.03323	0.511115	3.36156	35	0.85373	3.60589	14.4067
	36	2.12309	1.06155	1.98829	36	2.19611	0.55324	10.0735
	37	1.011	0.578515	2.227	37	0.688039	4.13666	1.47718
	38	2.25228	2.07816	0.789139	38	1.87315	2.42358	1.76082
	39	3.06107	0.693656	1.83384	39	0.558856	1.03065	4.15351
	40	1.81979	0.564473	3.45705	40	1.69342	2.96278	1.53615
	41	2.40112	1.60074	2.63982	41	0.676806	9.55111	3.40369
	42	3.08635	1.05874	1.37889	42	1.58109	3.61993	3.45143
	43	2.64263	2.03603	4.94546	43	1.79171	21.6859	1.61198
	44	4.65058	0.645914	2.71284	44	1.09525	11.5843	7.88016
	45	1.35923	0.620639	7.31007	45	2.35057	12.0505	4.77977
	46	0.926747	0.659956	3.49917	46	0.575706	2.14275	17.538
	47	1.72993	2.17645	2.13994	47	0.53639	0.862155	7.48699
	48	0.791947	2.02761	1.12895	48	0.704889	8.79286	0.525156
	49	1.25251	0.735781	1.78329	49	0.881814	12.3342	10.4413
	50	0.752631	0.915513	1.34519	50	2.15679	6.94498	0.761056
	51	1.71308	0.60379	2.11467	51	1.67095	0.803181	0.648723
	52	1.67657	0.862155	2.16241	52	5.45096	1.53896	1.54458
	53	1.09244	1.37327	2.24104	53	1.9574	1.00819	0.88743
	54	1.59232	1.05874	2.39269	54	0.511115	13.3367	2.35057
	55	1.08682	0.772289	3.17902	55	2.05288	12.0196	7.54035
	56	1.1823	2.53311	1.18511	56	0.814414	2.40392	11.2558
	57	1.26936	0.732972	1.10367	57	1.011	10.3992	1.00538
	58	0.898663	1.45752	0.808797	58	0.811605	0.977297	32.6271
	59	1.54458	1.08963	1.15703	59	2.07535	32.1581	0.895855
	60	1.86192	2.78024	1.54177	60	6.00139	3.45705	0.567281
	61	0.592556	1.31149	3.5441	61	1.30306	10.7475	9.45282
	62	0.718931	1.07278	0.881814	62	0.606598		9.87407
	63	1.05874	2.21015	0.648723	63	1.96302	9.13267	9.11863
	64	1.81979	1.03908	1.92651	64	0.850922	9.88249	5.10553
	65	1.23566	2.70442	2.85887	65	1.50807	7.71166	0.763864
	66	1.07278	0.651531	2.06693	66	1.53334	10.607	1.87596
	67	2.10624	1.44067	0.547623	67	0.744206	2.86168	0.761056
	68	0.572898	0.665573	1.3845	68	1.44348	7.35219	4.09173
	69	0.598173	0.879005	0.679614	69	0.738589	18.3103	6.44791
	70	1.50526	1.36765	2.76901	70	0.805989	10.8935	1.33395
	71	1.78329	2.00233	1.09525	71	0.735781	2.60332	2.52468
	72	1.71027	0.724547	2.95716	72	1.71869	2.37022	1.8563
	73	1.81418	0.97168	0.932363	73	3.70137	15.8867	1.7552
	74	0.707698	1.41259	1.97144	74	1.19635	10.0032	2.67914
	75	0.803181	0.839689	4.14228	75	2.16522	2.30563	1.46594
	76	0.831264	1.25532	1.66253	76	0.53639	29.1616	0.55324
	77	1.39574	3.07231	1.10648	77	5.51274	2.82798	21.7224
	78	2.47132	1.15703	1.19073	78	1.55019	14.5471	3.14813
	79	1.84507	0.982913	1.69623	79	2.14837	32.2704	2.34776
	80	0.775097	0.800372	0.558856	80	5.48466	4.52702	1.95459
	81	0.51954	3.20711	0.53639	81	0.57009	0.561665	1.43786
	82	1.9911	2.99367	1.22443	82	1.24409	9.43878	25.4406
	83	2.47694	0.626256	8.7395	83	1.51088	5.31054	0.542006
	84	0.946405	1.32834	1.2469	84	0.783522	6.7484	5.03252
	85	1.71027	0.702081	1.4154	85	0.741397	19.3606	6.32154
	86	0.688039	4.22091	3.3391	86	2.68195	0.634681	1.26094
	87	1.59513	1.57547	1.3171	87	0.575706	7.30164	0.763864
	88	0.704889	0.893047	1.67376	88	5.99577	5.13642	1.87034
	89	1.19354	1.99953	3.42335	89	0.578515	10.2869	2.26351
	90	1.24128	2.24385	2.70161	90	0.957638	8.76197	2.63421
	91	0.645914	1.03627	0.525156	91	0.530773	2.56681	2.0248
	92	1.01661	4.6562	0.592556	92	1.50526	2.74092	0.702081
	93	1.62883	1.23005	1.05031	93	0.879005	1.10929	1.27779
	94	2.21858	0.631873	0.946405	94	0.682423	10.0763	1.80856
	95	0.659956	1.17669	0.943597	95	0.718931	2.99367	1.14018
	96	1.54177	2.01918	7.16684	96	1.66253	0.898663	3.443
	97	1.63164	1.93213	1.69061	97	3.25204	19.6526	0.95483
	98	0.626256	1.30587	0.747014	98	0.648723	0.850922	10.4245
	99	0.634681	0.693656	9.00629	99	1.04189	4.32482	0.688039
	100	2.15118	3.79124	3.98501	100	1.0812	10.0622	0.940788
	101	3.92042	0.999763	3.16779	101	0.533581	1.19915	1.02504
	102	2.06973	1.18511	3.8137	102	1.68219	5.20101	1.15141
	103	0.508307	0.825647	0.600981	103	1.44348	1.08682	0.539198
	104	3.65082	0.825647	3.59465	104	0.732972	4.93142	4.52421
	105	2.93189	0.564473	1.553	105	4.72922	2.62859	4.66743
	106	1.99953	2.34495	2.7662	106	1.49122	0.623448	0.499882
	107	1.90123	0.561665	11.868	107	1.44348	5.83289	3.61993
	108	1.46314	0.918322	0.918322	108	1.36765	48.3369	13.6063
	109	1.76082	0.763864	1.59794	109	1.26375	1.83103	2.72688
	110	0.923938	1.44909	0.589748	110	1.89281	1.40978	4.22653
	111	2.11186	1.42944	2.03323	111	2.08658	4.01029	1.64849
	112	1.19635	0.617831	2.47694	112	3.05265	0.699273	4.27708
	113	0.940788	0.556048	3.14532	113	2.56681	13.1738	10.2054
	114	0.617831	5.2628	0.718931	114	3.28574		0.645914
	115	1.18792	0.766672	1.56985	115	2.01918	13.8619	0.654339
	116	1.16545	0.654339	0.648723	116	1.15703	4.46804	2.52749
	117	0.707698	4.16474	1.6878	117	0.668381	5.50431	0.747014
	118	0.794756	2.70161	3.02456	118	1.80575	0.600981	11.3288
	119	2.0585	0.876197	0.758247	119	1.0138	0.626256	10.7446
	120	1.97706	0.595365	2.77462	120	0.699273	13.3536	0.769481
	121	1.60917	0.620639	2.16522	121	7.35781	13.0952	0.595365
	122	0.848114	1.52773	0.960447	122	0.848114	3.17621	6.14742
	123	2.227	5.19259	0.558856	123	2.72407	10.6267	3.15936
	124	1.06435	0.651531	3.35033	124	0.98853	0.716122	0.716122
	125	1.06435	2.24947	1.92932	125	3.95412	7.55158	1.09525
	126	1.11771	0.92113	9.39665	126	1.30306	0.713314	3.32505
	127	0.862155	0.918322	7.95598	127	4.80785	3.8811	0.651531
	128	1.65691	1.8226	1.72993	128	0.856539	0.791947	3.31101
	129	1.13737	1.15141	2.87291	129	1.2806	0.912705	1.20196
	130	1.72431	5.8385	2.17083	130	1.40416	4.17036	1.92932
	131	4.90333	1.37327	1.05031	131	0.696464	4.20968	3.60308
	132	1.7552	0.609406	2.03884	132	0.50269	1.34519	3.26608
	133	3.28574	0.606598	2.60051	133	1.62321	1.1795	0.721739
	134	1.47999	5.56891	3.40369	134	0.631873	9.55953	17.3274
	135	2.7999	1.50526	4.07207	135	0.623448	0.97168	1.4182
	136	1.74116	0.98853	1.98829	136	1.43224	1.49964	6.11934
	137	2.4966	0.789139	1.10367	137	0.699273	0.511115	15.047
	138	1.56424	2.4292	2.2607	138	5.89186	6.79333	4.02994
	139	3.1706	2.37022	0.702081	139	1.17669	60.2722	0.783522
	140	1.44909	1.19354	1.03065	140	2.02199	2.43482	0.724547
	141	0.741397	0.98853	0.980105	141	5.72617	0.960447	0.657148
	142	1.9237	4.17598	0.890239	142	0.817222	0.828455	1.02223
	143	0.530773	1.8563	2.21858	143	1.76082	14.4741	1.10648
	144	0.93798	1.6878	1.05874	144	1.08963	12.9492	0.584131
	145	1.23847	0.772289	4.83593	145	2.91223	0.679614	0.533581
	146	2.14275	0.665573	4.19564	146	2.11748	2.24666	6.26256
	147	1.59232	1.12895	1.93213	147	0.713314	16.4849	1.23285
	148	1.87034	5.00724	2.35057	148	0.95483	11.1687	1.56704
	149	1.53334	0.525156	1.8226	149	9.30398	2.41235	5.65877
	150	0.584131	1.73835	2.13713	150	0.654339	7.61617	0.57009
	151	1.75239	0.58694	1.93774	151	0.831264	2.76058	6.15304
	152	1.3817	0.845305	1.83384	152	0.803181	5.68405	0.508307
	153	1.55862	0.876197	2.55838	153	2.45447	8.92204	0.991338
	154	2.99086	0.876197	0.800372	154	1.73835	2.78024	6.38332
	155	2.18488	0.55324	1.63164	155	1.50245	13.9967	1.18792
	156	2.26632	2.6314	4.82751	156	0.730164	2.69318	0.662764
	157	1.3171	1.01661	3.23238	157	7.10787	12.3707	4.37537
	158	1.50807	1.77486	4.05522	158	1.42944	4.87244	1.1121
	159	0.957638	0.946405	2.61736	159	1.9237	13.0643	0.575706
	160	1.62602	0.758247	0.890239	160	0.935172	0.755439	1.09244
	161	2.51064	0.595365	3.52164	161	5.75987	0.741397	2.51626
	162	0.898663	0.615023	2.81113	162	2.91504	2.67072	2.08939
	163	0.595365	0.97168	0.696464	163	1.86754	4.47647	0.702081
	164	1.56985	0.699273	2.97121	164	0.850922	2.88696	5.68685
	165	3.41492	1.52211	2.05008	165	3.56657	17.0241
	166	0.516732	1.86192	3.26327	166	1.23566	11.5731	4.81627
	167	1.20758	1.01942	2.69318	167	1.00538	9.6157	2.31125
	168	0.544815	0.909897	1.62321	168	5.1617	7.19212	3.02737
	169	0.83688	1.24128	0.83688	169	0.808797	5.71213	3.05826
	170	0.977297	1.87877	0.682423	170	2.07535	5.64473	1.96302
	171	4.35571	4.97073	3.22676	171	6.13338	5.91152	3.60027
	172	0.522348	0.755439	0.533581	172	1.83945	2.50783	3.96535
	173	2.40112	0.881814	1.87877	173	4.47647	3.02456	2.83641
	174	0.702081	0.82003	0.890239	174	1.43505	9.40227	2.80552
	175	1.37046	0.747014	2.89538	175	2.20173	1.17388	1.35642
	176	1.56143	0.651531	2.17926	176	2.78586	9.44439	13.9714
	177	1.88439	0.527965	0.645914	177	3.03018	2.1596	2.10343
	178	0.856539	1.19354	2.04165	178	0.648723	2.51626	1.01661
	179	2.57523	1.32834	2.82237	179	2.78867	0.895855	7.50946
	180	2.21015	0.693656	9.52302	180	0.595365	0.676806	1.31149
	181	1.36485	0.831264	3.01333	181	2.75497	1.74397	1.23847
	182	1.66534	0.527965	3.28012	182	4.43434	7.59371	3.238
	183	3.46828	0.615023	2.58647	183	1.15141	1.011	13.2806
	184	1.72712	0.547623	7.9616	184	0.761056	0.735781	11.9326
	185	1.46314	0.640298	3.69295	185	1.24409	1.76363	1.50807
	186	1.39574	1.6541	6.87478	186	1.43786	3.08635	3.19026
	187	0.87058	0.55324	3.49636	187	0.662764	3.75192	1.13737
	188	2.7325	0.859347	1.11771	188	0.873389	2.7325	4.48208
	189	1.19354	0.645914	3.01333	189	1.47437	7.16403	1.39012
	190	2.07535	0.848114	2.1259	190	0.772289	9.30398	11.7416
	191	3.06107	2.26913	2.09782	191	0.724547	12.5785	1.05031
	192	0.800372	2.0585	2.15679	192	1.96021	10.138	6.0042
	193	0.631873	0.834072	2.7662	193	2.12871	7.69481	13.2328
	194	1.51369	0.699273	1.86473	194	0.923938	4.58318	2.58366
	195	2.21577	0.95483	3.48513	195	0.879005	2.82517	1.51649
	196	2.81675	1.35642	2.63702	196	4.36413		13.9405
	197	3.08073	0.957638	1.94898	197	0.567281	31.442	2.85326
	198	3.6115	1.29464	3.24081	198	2.09782	14.4235	0.808797
	199	2.62578	0.550431	0.761056	199	1.20758	9.00629	1.72993
	200	1.46033	0.873389	5.63069	200	1.23847	1.68499	9.582
	201	4.50455	0.679614	1.92932	201	0.909897	2.86449	2.65387
	202	1.49403	0.51954	9.63536	202	1.71589	16.673	17.2824
	203	0.898663	0.527965	2.31968	203	0.797564	25.5192	3.52725
	204	1.44629	0.533581	1.67657	204	2.227	26.4741	0.578515
	205	2.52749	0.876197	2.76339	205	1.88158	11.0873	11.4748
	206	2.33091	0.51954	2.12028	206	1.51649	3.65644	1.66534
	207	1.91247	0.572898	0.732972	207	2.37865	8.25366	2.61174
	208	1.49964	0.977297	1.72431	208	0.626256	12.2331	1.42101
	209	2.10905	0.893047	1.69904	209	2.21296	15.2913	2.09501
	210	3.08635	1.06997	0.92113	210	1.81979	33.1017	0.752631
	211	2.79147	0.789139	0.744206	211	2.11748	8.41093	2.15118
	212	1.60917	0.592556	5.37232	212	3.62555	14.9234	0.890239
	213	1.72993	0.544815	0.850922	213	4.53263	15.9176	2.83079
	214	1.3508	0.600981	3.96816	214	2.35618	14.578	28.8696
	215	2.88976	2.4292	3.56657	215	1.57266	18.8439	0.699273
	216	1.52773	0.831264	0.556048	216	1.82541	17.465	1.85069
	217	1.47437	1.03065	1.15141	217	0.763864	13.5726	7.18369
	218	1.62602	1.02223	4.65058	218	3.5104	9.93304	1.03627
	219	1.86192	1.69342	2.95997	219	2.12028	11.955	7.46172
	220	2.88134	1.70746	2.40112	220	0.637489	18.4535	9.21411
	221	1.70184	0.657148	0.747014	221	0.825647	1.83664	1.32553
	222	0.598173	0.996955	0.539198	222	0.699273	9.70837	34.9412
	223	1.1458	0.595365	3.00491	223	0.60379	11.5647	2.83921
	224	1.46033	0.929555	4.01029	224	0.50269	21.4781	4.62812
	225	1.88439	0.960447	8.57943	225	1.12333	0.808797	0.873389
	226	1.45471	0.525156	2.05569	226	4.14509		3.67329
	227	0.876197	0.772289	0.654339	227	1.64568	0.90428	10.6183
	228	0.499882	0.727356	1.33395	228	2.31968	4.13947	2.57804
	229	2.07816	0.645914	3.20711	229	1.77205	8.46148	7.83803
	230	3.76877	1.00538	1.34519	230	3.99624	8.63279	2.24104
	231	1.23847	1.4856	1.06997	231	0.87058	10.5312	2.58927
	232	1.31991	2.6314	0.527965	232	0.943597	0.702081	1.78609
	233	2.0248	4.8247	1.2806	233	4.26865	0.558856	14.3196
	234	1.55862	1.50245	1.64006	234	1.56143	24.9716	3.31944
	235	1.3817	0.716122	1.44909	235	3.46828	22.1212	0.707698
	236	1.42663	0.561665	1.85349	236	0.873389	1.85069	0.982913
	237	3.33629	0.713314	1.86754	237	2.05569	1.85349	2.17364
	238	2.77182	2.94031	1.03346	238	0.581323	3.52725	0.769481
	239	1.45471	0.58694	0.645914	239	2.35899	10.8654	1.07559
	240	1.62883	0.578515	0.581323	240	1.011	1.41259	1.66534
	241	1.51369	0.598173	0.643106	241	0.994146	1.50245	0.690848
	242	2.21015	0.797564	3.09196	242	10.857	14.8616	3.32505
	243	1.00819	1.12614	3.84459	243	1.00819	1.76082	3.16498
	244	2.41797	0.589748	0.963255	244	4.42873	23.5703	13.0727
	245	3.4739	6.04632	2.04727	245	2.0922	55.5908	0.671189
	246	2.43201	0.710506	1.32553	246	0.581323	1.15703	14.3674
	247	1.10367	0.766672	3.53006	247	2.42358	16.6871	3.39807
	248	1.00538	3.15656	6.26256	248	1.23285	5.3976	1.2469
	249	1.07559	0.50269	2.39269	249	0.732972	4.04399	13.3002
	250	2.64825	2.16241	1.23285	250	1.50807	17.0128	1.35361
	251	0.508307	0.685231	1.81699	251	2.12028	2.60332	1.011
	252	1.7552	1.1486	0.864964	252	2.09501	6.40017	8.00372
	253	0.713314	0.923938	0.893047	253	2.54996	9.45282	8.62155
	254	2.41516	0.918322	1.43505	254	2.43482	0.516732	2.17645
	255	3.02176	1.54739	1.49964	255	2.70442	4.61688	0.912705
	256	1.05593	0.685231	1.14299	256	2.37303	7.61898	7.00115
	257	1.56985	3.04141	3.60027	257	2.04727	8.41655	8.40812
	258	1.00257	0.685231	3.22396	258	1.73835	14.4179	1.30868
	259	2.94031	1.15984	2.24104	259	1.36485	7.54597	2.37865
	260	1.53896	1.50245	1.27779	260	1.12614	0.780714	1.12052
	261	0.609406	1.2834	2.30283	261	7.48418	13.9349	10.2925
	262	4.68428	2.44043	2.15118	262	2.09782	2.41235	1.62602
	263	0.508307	3.61431	1.71869	263	1.39574	13.7018	1.45752
	264	2.24385	0.713314	2.06412	264	0.57009	8.44182	1.58109
	265	4.3866	1.1795	1.06155	265	3.24642	1.12333	0.895855
	266	0.893047	0.648723	2.07254	266	0.522348	2.14275	0.859347
	267	0.615023	1.26094	1.94336	267	1.56143	0.912705	0.505498
	268	1.46033	2.10343	0.617831	268	0.707698		2.71284
	269	1.55862	0.876197	0.85373	269	4.50174	7.83241	1.46875
	270	1.22724	1.36765		270	1.60074	27.8558
	271	0.949213	0.567281	0.867772	271	2.03042	9.52022	15.8586
	272	0.699273	0.794756	4.1844	272	0.85373	25.0109	2.03603
	273	2.37584	0.923938	2.57523	273	3.56376	7.16403	6.52654
	274	2.77743	0.600981	1.24409	274	5.21506	8.80129	4.35852
	275	3.77439	0.51954	1.63444	275	10.3459	10.2813	1.90404
	276	1.06435	1.54458	2.10624	276	1.11771	2.80832	2.19892
	277	1.57266	2.62578	8.7058	277	0.744206	7.13314	1.17388
	278	0.505498	1.10929	0.901472	278	1.77205	1.08682	1.7552
	279	0.780714	2.12871	2.63702	279	0.803181	10.0313	4.74887
	280	0.901472	1.2469	0.679614	280	0.508307	5.42568	0.800372
	281	1.40416	0.578515	1.19635	281	3.90919	1.3143	10.2757
	282	0.609406	0.626256	1.6878	282	1.13456	0.60379	4.59161
	283	3.17341	1.96302	2.1596	283	0.542006	1.80294	1.62602
	284	1.59513	0.561665	8.12167	284	0.696464	14.2607	39.6928
	285	2.41516	0.775097	6.80176	285	9.82071	15.0414	11.5029
	286	1.80294	0.567281	1.07559	286	1.63164	5.47342	1.07278
	287	3.5104	0.884622	1.05593	287	3.73507	3.31944	9.67467
	288	1.1458	3.19306	1.51649	288	0.991338	0.755439	1.97144
	289	1.53896	3.41773	1.10929	289	1.87315	7.65268	11.1406
	290	1.79733	0.60379	4.22934	290	11.413	35.6713	8.69176
	291	0.592556	0.952022	1.45471	291	1.6541	12.5757	10.6857
	292	0.769481	1.05031	1.0447	292	1.87596	12.2246	1.16265
	293	0.679614	1.61479	2.44324	293	0.60379	1.14299	9.06808
	294	2.33653	1.64568	2.29721	294	0.668381	1.79171	12.4942
	295	0.982913	0.668381	4.26303	295	1.27498	3.4402	6.49565
	296	2.46009	1.78609	3.54972	296	1.2132	6.47038	0.735781
	297	1.33395	0.659956	3.78281	297	5.67001	2.57242	1.23285
	298	2.72127	1.05312	1.68219	298	0.716122	8.02338	2.38146
	299	0.657148	0.834072	0.775097	299	0.696464	8.96417	7.45329
	300	0.612215	1.9237	4.09454	300	2.59489	13.8928	11.6461
	301	1.71308	0.716122	2.33372	301	0.952022	1.06716	2.21858
	302	1.87596	1.79733	5.54925	302	2.91785	0.758247	1.00538
	303	0.57009	0.721739	1.56143	303	0.699273	12.8172	1.5867
	304	0.811605	1.45752	3.99063	304	1.51369	11.8961	2.97682
	305	0.581323	0.991338	1.67938	305	1.83103	1.95459	0.710506
	306	1.40697	1.06997	5.06341	306	0.513923	5.49589	0.637489
	307	0.623448	0.690848	2.44605	307	0.682423	9.73646	0.682423
	308	2.3618	1.79733	7.33253	308	1.31149		0.637489
	309	1.84507	1.49403	3.07792	309	2.41516	29.7121	1.43224
	310	1.3171	0.595365	0.643106	310	0.589748	6.44229	5.50712
	311	0.527965	6.97307	1.77205	311	1.10367	7.09663	8.79567
	312	3.28012	0.505498	4.16755	312	4.35009	10.8654	1.10367
	313	2.74654	2.19892	0.873389	313	1.82541	6.43949	1.54739
	314	1.36765	1.19915	3.07792	314	1.6878	7.47857	0.727356
	315	2.70161	3.48794	2.14556	315	1.67938	7.84646	3.85302
	316	0.828455	0.699273	2.31125	316	2.1596	0.567281	0.654339
	317	0.82003	0.862155	2.33372	317	0.85373	2.39831	9.80386
	318	1.78329	0.606598	2.60893	318	1.33957	8.83499	0.659956
	319	2.71846	1.33957	1.49964	319	2.00233	0.648723	2.32529
	320	1.13456	0.707698	1.87315	320	2.6988	31.4841	2.35899
	321	3.51883	0.88743	2.24385	321	0.511115	0.828455	7.64987
	322	0.693656	1.33395	2.81675	322	2.68757	0.783522	16.0046
	323	0.963255	0.643106	2.15118	323	2.25508	6.11934	52.3584
	324	0.980105	1.78048	6.79895	324	12.2864	3.31101	12.1628
	325	1.47718	0.786331	5.47904	325	1.79452	8.66368	0.999763
	326	0.511115	0.845305	4.47366	326	1.30587	15.1706	0.805989
	327	1.29745	0.797564	5.27403	327	2.96559	8.4699	2.26913
	328	1.30306	0.966063	4.5551	328	2.45728	1.13456	0.766672
	329	1.93493	1.4856	2.11748	329	1.17388	12.4802	0.702081
	330	1.97987	1.06435	1.77486	330	1.09805	13.713	0.909897
	331	1.1823	1.72431	2.54434	331	5.92275	6.76806	0.864964
	332	1.27779	0.671189	3.7126	332	1.42663	1.22162	6.82984
	333	1.69342	0.775097	2.72688	333	4.07207	0.685231	9.12424
	334	1.51369	0.713314	3.15656	334	2.22138	4.77134	1.27779
	335	2.47694	0.912705	2.38427	335	1.11771	14.3028	14.2466
	336	2.42077	0.615023	2.68195	336	1.0784	18.3131	0.643106
	337	2.00233	1.15984	1.4182	337	1.96863	2.00233	1.53334
	338	1.17669	1.46033	1.76644	338	1.89562	8.2677	2.0585
	339	1.47437	0.901472	2.60612	339	0.561665	5.41164	0.822839
	340	1.4519	9.20849	0.511115	340	2.00233	21.0568	11.1575
	341	1.7889	0.814414	1.88719	341	0.926747	3.14251	3.73788
	342	1.80014	1.46033	1.18511	342	1.85911	0.620639	2.00795
	343	1.03346	0.682423	1.87034	343	1.09525	0.817222	4.06645
	344	1.56985	0.550431	1.73274	344	1.81137	0.659956	3.68452
	345	2.60612	1.08401	1.30306	345	1.81418	19.0348	3.34471
	346	2.56962	0.713314	1.33395	346	1.36765	8.029	1.87877
	347	1.05593	0.527965	1.58951	347	1.82541	12.6543	14.2831
	348	1.29745	0.755439	1.30868	348	5.47061	5.39479	6.55463
	349	1.06155	1.08963	1.08682	349	3.238	17.0128	0.606598
	350	1.03908	0.876197	5.66158	350	2.95716	9.08212	13.6962
	351	1.39574	1.97144	5.41445	351	1.31991	13.2497	3.1706
	352	0.542006	1.26094	0.556048	352	1.43224	14.3337	1.00257
	353	3.61993	0.645914	2.45447	353	5.33301	10.2728	4.72641
	354	1.87034	1.71869	4.77134	354	1.99391	11.7163	1.16545
	355	0.83688	0.671189	2.79147	355	1.62883	0.539198	0.777906
	356	1.93493	0.744206	1.24409	356	1.4154	4.76011	3.16779
	357	1.32553	0.811605	1.65691	357	2.06693	8.26209	2.93189
	358	0.721739	1.08401	1.09244	358	4.06926	1.17388	1.97987
	359	2.7325	0.996955	3.14532	359	1.30306		2.92346
	360	1.66534	0.657148	2.85326	360	1.05031	1.87315	0.909897
	361	0.533581	1.81418	3.19026	361	1.68219	6.47319	13.5754
	362	0.561665	1.30025	1.08401	362	2.46852	3.56376	2.63702
	363	1.49403	2.03323	3.03018	363	2.39831	6.32715	1.42944
	364	1.32834	0.671189	2.77182	364	2.51345	0.499882	2.26913
	365	2.82237	1.06716	1.74959	365	4.22653	9.78982	8.35757
	366	0.999763	0.542006	1.92651	366	3.38684	1.41259	2.30283
	367	2.33933	0.704889	3.59465	367	2.38427	0.620639	1.56143
	368	0.716122	1.06155	2.69037	368	1.87596	10.9918	2.40392
	369	2.17645	0.803181	2.06412	369	1.8563	0.522348	0.966063
	370	1.2469	0.696464	2.67633	370	2.63982	6.06317	19.2904
	371	1.25251	0.516732	2.19611	371	1.34519	10.1689	11.9719
	372	0.544815	0.578515	2.45167	372	1.60917	9.37418	3.06107
	373	0.693656	6.25133	1.86754	373	2.37022	5.47342	16.8387
	374	2.55277	0.873389	0.556048	374	0.808797	4.41188	0.923938
	375	1.3817	0.811605	0.842497	375	0.814414	1.64849	1.33957
	376	1.47999	1.03627	1.53334	376	1.74397	2.94312	4.28831
	377	1.03627	0.60379	2.76901	377	0.741397	4.98197	24.2808
	378	2.8673	0.721739	1.22162	378	4.43996	2.23543	1.23285
	379	0.724547	0.845305	5.41726	379	3.36999	6.05194	2.17083
	380	1.31149	0.659956	2.08658	380	0.615023	17.83	1.44909
	381	2.06973	0.53639	4.05522	381	1.76924	29.1448	1.10648
	382	1.13737	0.525156	2.28598	382	1.19073	4.35852	1.78048
	383	0.668381	0.659956	3.43739	383	3.04984	0.522348	0.856539
	384	5.54644	0.578515	0.598173	384	1.12614	5.01847	1.20477
	385	1.08963	0.791947	6.55463	385	2.85606	4.18721	0.612215
	386	1.01942	0.808797	0.620639	386	10.2897	6.39455	0.595365
	387	0.786331	0.637489	0.51954	387	2.44324	3.01333	4.454
	388	1.20477	0.848114	2.08658	388	2.21858	7.68357	0.648723
	389	1.05593	0.805989	0.957638	389	0.744206	8.04585	1.10929
	390	0.735781	0.831264	1.64568	390	2.74092	1.03065	0.763864
	391	1.53334	1.25813	3.61993	391	0.926747	0.525156	1.50807
	392	1.32834	0.716122	1.19073	392	0.87058	3.74069	0.718931
	393	0.814414	2.20173	4.12543	393	5.27403	4.22934	1.98829
	394	0.828455	0.699273	5.33301	394	1.52492	0.783522
	395	0.550431	0.688039	0.822839	395	2.26632	0.864964	29.1027
	396	1.3508	0.718931	0.758247	396	4.93142	4.15913	10.4807
	397	1.33115	0.572898	1.47437	397	1.03627	24.3425	1.00819
	398	2.64544	1.02223	1.99391	398	2.32529	0.533581	5.49027
	399	1.17388	2.00514	10.4245	399	1.27779	11.1434	1.0784
	400	1.01942	0.651531	4.99039	400	0.643106	0.631873	4.00748
	401	1.19635	0.943597	3.49355	401	2.09782	3.42335	1.09805
	402	1.26655	0.864964	9.12986	402	0.606598	8.42778	1.72712
	403	1.74959	0.977297	0.828455	403	1.09805	9.62132	1.71308
	404	1.31149	1.22162	1.03346	404	3.10039	2.78024	1.06997
	405	0.780714	1.00819	3.48232	405	0.960447	1.17669	0.60379
	406	0.724547	0.873389	1.71869	406	1.64006	7.65549	20.8715
	407	1.55862	1.23566	1.3508	407	1.81699	0.794756	2.0922
	408	0.57009	3.66767	1.48841	408	1.19354	18.622	0.87058
	409	1.9237	0.567281	0.856539	409	10.8401	11.1968	0.741397
	410	0.53639	0.685231	2.18768	410	2.58366	0.935172	4.01029
	411	2.40673	0.791947	1.70184	411	1.05312	5.0943	1.17669
	412	0.615023	1.0784	3.27451	412	1.38731	0.803181	0.620639
	413	1.26655	0.51954	0.539198	413	0.755439	1.02223	10.7418
	414	0.617831	0.595365	0.850922	414	0.859347	0.932363	0.654339
	415	4.26023	1.05312	1.216	415	2.92066	2.54715	19.7734
	416	0.786331	1.29464	0.665573	416	3.13409	4.04679	0.859347
	417	3.07792	0.834072	7.54316	417	4.24338	2.83079	3.41492
	418	1.37046	0.533581	0.589748	418	0.564473	10.0145	1.56424
	419	0.702081	1.33676	2.99367	419	4.82751	14.4966	0.567281
	420	2.33372	1.25251	3.74911	420	2.50502	7.36623	1.12333
	421	0.935172	0.845305	3.03299	421	5.89467	2.23543	2.38146
	422	0.994146	0.525156	2.44886	422	0.864964	4.47085	2.72969
	423	1.05031	0.803181	4.98197	423	0.999763	17.8637	5.86378
	424	0.584131	1.9911	0.991338	424	1.57547	18.1109	17.3161
	425	0.873389	1.3817	2.19049	425	2.1259	3.79404	13.025
	426	0.794756	0.755439	1.44067	426	1.40135	0.949213	1.69904
	427	0.901472	0.609406	0.83688	427	0.831264	3.51321	6.4788
	428	1.86192	0.808797	5.47342	428	0.780714	2.72688	4.65058
	429	1.39855	0.789139	1.56424	429	2.32248	1.31149	16.4484
	430	0.895855	0.609406	2.17364	430	3.98501	2.85606	26.1904
	431	4.33324	0.662764	0.912705	431	2.0585	6.37209	1.1149
	432	0.735781	0.803181	0.935172	432	0.522348	12.1965	1.75801
	433	0.918322	2.56962	10.0482	433	0.797564	16.5916	9.91338
	434	2.97963	1.06155	1.37327	434	0.688039	1.01661	1.6204
	435	1.87877	0.51954	6.43106	435	1.15984	4.21249	0.814414
	436	0.758247	0.761056	7.16965	436	1.3817	18.6164	21.2197
	437	3.75754	0.845305	3.39807	437	0.690848	14.0809	6.76244
	438	0.898663	0.929555	1.66253	438	0.935172	13.6597	2.38707
	439	2.33933	1.36485	1.3845	439	3.37841	0.623448	0.525156
	440	1.11771	1.55862	0.744206	440	1.80856	1.01661	3.13971
	441	1.25532	3.31663	2.90381	441	1.79452	0.946405	2.22981
	442	0.612215	1.23005	4.42592	442	1.96583	6.25694	6.08283
	5		1.27779	0.654339	5	1.1486	5.69809	1.54177
	1	3.85583	0.575706	1.44629	1	1.45471	16.6674	8.31825
	2	1.93213	0.901472	1.28902	2	4.54106	11.868	6.35524
	3	3.4065	1.02504	1.59794	3	0.859347	7.42802	1.67657
	4	1.42663	0.556048	1.48279	4	0.584131	6.87478	1.03908
	5	2.12871	1.64287	11.3007	5	0.637489	1.24128	1.54458
	6	4.42311	0.735781	3.60308	6	4.08611	7.62741	0.822839
	7	3.27451	0.561665	3.11162	7	3.28012	27.5328	1.02504
	8	2.51626	0.862155	6.70347	8	4.06084	1.85349	0.727356
	9	2.80832	0.55324	6.24852	9	8.90239	3.10881	4.44838
	10	1.38731	0.775097	2.88696	10	3.22396	6.24009	0.97168
	11	2.05569	0.505498	2.52468	11	1.60355	4.86963	1.40978
	12	0.974488	0.805989	2.20173	12	1.48841	8.34353	7.70323
	13	0.985722	1.60355	2.38988	13	1.53054		4.59161
	14	1.99953	1.17669	2.27193	14	2.33933	9.42473	1.23285
	15	2.20734	1.12895	2.62297	15	0.935172	13.2132	1.37608
	16	2.12309	0.884622	1.62883	16	1.45471	1.87315	0.530773
	17	3.0021	0.50269	2.61174	17	1.76644	4.791	0.654339
	18	3.00771	0.991338	2.93751	18	1.74397	4.50174	0.626256
	19	2.65948	0.699273	1.53896	19	1.8226	3.28574	0.685231
	20	0.811605	0.943597	2.53872	20	1.2497	8.95013	2.99929
	21	0.724547	0.620639	2.58647	21	1.1121	4.00748	1.5193
	22	1.36204	1.55019	6.139	22	3.81651	9.7842	1.05031
	23	1.98268	0.662764	3.15656	23	0.828455	2.12028	3.3419
	24	2.59208	0.690848	1.93213	24	3.41211	2.34214	2.77462
	25	0.786331	0.564473	2.99648	25	1.47437	4.50455	1.3143
	26	1.65972	0.544815	0.856539	26	4.75449	6.87478	8.27332
	27	1.15422	0.558856	2.49941	27	1.55019	26.3365	0.598173
	28	1.1795	0.848114	1.22724	28	6.33277	14.314	0.53639
	29	2.66229	0.803181	2.2944	29	1.31991	0.547623	0.676806
	30	1.36485	0.615023	2.93189	30	0.612215	9.5146	3.03861
	31	1.12333	0.50269	3.22396	31	1.23005	0.845305	7.32411
	32	2.17645	0.539198	1.04189	32	3.08916	20.7395	1.06716
	33	2.29159	0.679614	1.05312	33	0.592556	2.44886	9.9864
	34	0.791947	0.527965	2.13152	34	3.7463	1.18792	1.35642
	35	1.89	1.02223	2.81113	35	1.26655	2.26632	12.6094
	36	0.615023	0.822839	2.43482	36	1.4519	0.60379	14.1343
	37	2.43201	1.85069	3.14251	37	3.60027	1.20758	1.00538
	38	2.52468	0.918322	2.85887	38	2.17083	2.15118	11.7641
	39	1.60917	0.637489	1.79452	39	1.06716	3.0358	9.84598
	40	2.90942	0.690848	2.48817	40	1.6204	8.06831	1.50807
	41	1.84226	0.57009	2.98525	41	1.88158	14.3281	3.14532
	42	1.5193	1.81418	2.81394	42	9.05965	0.741397	3.9148
	43	1.74397	0.834072	0.85373	43	1.66534	1.35642	8.44744
	44	1.1121	0.693656	1.2834	44	2.74654	4.61688	13.1317
	45	1.64849	0.595365	3.38965	45	0.893047	28.1169	15.1144
	46	1.94055	1.42663	1.65972	46	2.50783	13.845	0.749822
	47	1.64006	0.527965	0.83688	47	0.741397	8.1666	1.35361
	48	1.15422	4.26865	2.5303	48	2.29159	2.74654	0.671189
	49	1.93493	0.58694	3.62555	49	1.63725	9.6157	2.79428
	50	1.37889	1.06155	0.963255	50	2.41516	6.25414	6.97868
	51	2.54434	2.99086	1.06716	51	1.05874	4.57476	15.0863
	52	1.13456	0.533581	0.88743	52	1.59794	0.584131	4.27146
	53	0.671189	0.640298	2.45167	53	3.71541	6.90286	3.46547
	54	2.43762	0.777906	2.26351	54	1.77486	0.615023	2.76901
	55	1.82541	0.662764	1.49403	55	1.36765	4.96792	10.652
	56	0.713314	0.643106	4.58038	56	6.72313	16.9033	19.1134
	57	2.91223	0.567281	4.64497	57	0.662764	3.09196	5.20382
	58	1.60355	0.682423	1.88439	58	3.07792	0.879005	4.23776
	59	2.50502	0.996955	1.87877	59	1.64006	4.03556	14.2831
	60	2.32529	0.578515	2.53311	60	1.98548	9.40508	0.952022
	61	4.02714	0.634681	1.43224	61	1.58389	9.25062	8.93889
	62	1.64849	2.4629	6.23167	62	2.37584	1.76082	2.6314
	63	1.52211	0.581323	2.44043	63	2.81675	11.9494	0.780714
	64	2.31125	0.884622	1.68219	64	0.499882	2.52749	5.59418
	65	4.06084	0.645914	1.25532	65	2.8673	2.79147	3.24642
	66	0.572898	0.741397	1.25251	66	9.30959	2.44324	0.648723
	67	0.996955	0.789139	3.03018	67	1.4856	12.7442	0.991338
	68	3.83898	1.49964	5.20382	68	2.65106	6.45634	4.9932
	69	1.83945	0.713314	0.505498	69	5.27122	12.3735	0.696464
	70	2.06693	0.516732	1.55862	70	1.02223	6.54339	1.05031
	71	2.10905	0.645914	0.789139	71	2.25228	10.4526	3.72384
	72	3.89795	0.794756	0.982913	72	1.1149	7.13876	1.45471
	73	3.42615	0.508307	1.63444	73	1.12333	17.8694	2.57523
	74	1.67657	0.721739	0.769481	74	1.89843	5.09992	2.52749
	75	0.817222	0.634681	0.550431	75	1.19073	12.3061	8.94451
	76	2.94031	1.0784	1.73554	76	1.43786	9.62132	8.4334
	77	1.43505	0.82003	0.513923	77	2.76901	5.67843	0.744206
	78	2.30283	0.727356		78	1.88719	3.0358	1.79171
	79	2.88976	0.550431	1.67938	79	1.16545	0.803181	2.07816
	80	2.03042	3.12566	4.73764	80	1.06155	0.533581	2.61174
	81	2.60612	0.558856	1.6878	81	2.08378	0.929555
	82	2.38146	1.01942	2.4292	82	1.03627	4.12543	4.72641
	83	3.09477	1.97144	3.41492	83	1.09244	1.15703	1.45752
	84	1.14018	0.732972	7.85488	84	3.27731	15.94	3.75473
	85	3.60027	0.533581	0.662764	85	1.43786	6.20639	4.09173
	86	0.657148	0.631873	1.72712	86	0.749822	2.58927	11.6854
	87	3.88953	1.011	2.77462	87	1.89	1.40416	9.3124
	88	5.57452	0.584131	1.36204	88	0.499882	0.839689	9.36295
	89	2.40673	1.1149	1.85069	89	0.940788	9.86845	23.3737
	90	1.06997	1.77767	4.44277	90	2.94874	8.23962	2.96559
	91	0.558856	0.93798	0.735781	91	2.27193	0.985722	22.2251
	92	0.994146	0.912705	0.511115	92	0.758247	8.61313	15.4458
	93	1.13175	0.710506	0.685231	93	0.761056	8.71984	3.32225
	94	1.48279	0.525156	3.56938	94	1.348	5.6672	6.36085
	95	3.03861	1.04189	0.92113	95	1.22724	6.95903	9.1776
	96	0.713314	0.592556	2.49941	96	2.227	6.35804	29.0633
	97	1.68499	1.1795	0.592556	97		2.61455	3.66767
	98	1.10648	1.05312	4.54387	98	1.09525	0.685231	2.70442
	99	1.21039		1.68499	99	1.12333	7.1191	7.73412
	100	2.04165	0.985722	1.73274	100	2.50783	0.741397	12.0842
	101	0.499882	2.99929	1.01942	101	0.623448	2.30844	3.04703
	102	2.01638	2.08378	1.03346	102	0.789139	3.99063	0.513923
	103	1.7889	2.69599	4.0833	103	0.982913	23.0732	0.547623
	104	1.13175	1.98829	0.946405	104	0.640298	1.82822	1.57266
	105	1.94898	2.97682	0.996955	105	2.72407	2.0585	1.13456
	106	0.735781	0.907088	2.26351	106	1.23847	10.0875	0.581323
	107	1.45471	0.783522	1.40697	107	0.893047	4.38098	1.1823
	108	3.27731	1.03627	7.60213	108	5.13081	7.46733	0.511115
	109	2.13152	3.22957	9.29836	109	1.34519	14.2298	5.81604
	110	2.21296	4.0833	2.3281	110	0.511115	1.19915	11.9129
	111	2.43762	3.06388	2.33933	111	2.50222	15.5974	0.578515
	112	0.702081	3.25485	1.44348	112	0.95483	0.915513	0.654339
	113	1.3508	4.48208	1.20758	113	1.07559	0.735781	3.47109
	114	0.732972	0.648723	1.93774	114	0.800372	0.884622	1.65691
	115	1.93213	3.31663	0.83688	115	0.629064	0.763864	2.71565
	116	1.47718	2.48256	2.42358	116	4.40064	1.05031	2.78867
	117	1.91247	3.38684	1.09244	117	0.713314	7.5235	5.05217
	118	0.940788	3.8474	3.16779	118	0.55324	1.19354	2.68757
	119	2.23262	2.32248	2.38707	119	2.1933	12.497	1.88719
	120	2.51626	3.12847	3.03018	120	2.53872	8.42497	3.56938
	121	2.25508	6.38332	1.90685	121	1.88439	5.11957	12.8425
	122	2.7999	3.3728	3.87829	122	1.93493	7.88296	1.76082
	123	1.89562	2.6651	1.29183	123	1.03627	5.42006	1.40416
	124	3.3054	1.83664	2.02761	124	1.17669	9.80105	3.10601
	125	2.39831	3.80528	2.62859	125	1.59232	2.39831	13.7973
	126	1.97706	6.18954	2.22419	126	0.556048	9.80667	2.61174
	127	2.65106	2.37022	2.30002	127	3.17621	1.28621	5.20944
	128	3.30259	2.29159	3.33067	128	2.51345	10.8205	4.5214
	129	0.564473	3.10881	2.87853	129	1.81979		1.9574
	130	1.26375	0.766672	1.49403	130	0.51954	12.4914	0.643106
	131	1.72431	1.08682	3.85302	131	1.06435	1.27779	14.9319
	132	0.626256	2.227	0.999763	132	0.98853	5.61384	0.55324
	133	0.595365	5.00162	0.741397	133	1.64006	1.74678	0.662764
	134	0.822839	1.34238	1.08682	134	0.640298	0.615023	1.23847
	135	3.89795	1.63725	3.65644	135	3.52445	14.2859	16.0159
	136	1.51649	2.04727	2.02199	136	6.55463	7.64426	11.59
	137	1.54739	2.48817	2.08097	137	2.7662	1.49403	25.8085
	138	0.600981	5.32177	5.75987	138	1.216	14.1876	1.0447
	139	0.699273	1.79171	0.713314	139	1.70184	0.834072	0.688039
	140	3.57219	2.19892	2.44043	140	1.88439	1.21039	0.732972
	141	0.758247	1.52211	0.884622	141	0.982913	2.40954	1.14018
	142	1.2806	3.19868	3.56376	142	1.24128	3.52164	5.74302
	143	1.86754	1.46033	0.55324	143	1.80575	1.2497	0.679614
	144	2.61455	1.54177	3.15936	144	4.74326	8.74231	17.3414
	145	2.2607	2.09782	11.2108	145	0.856539	0.783522	3.73507
	146	0.643106	8.31545	1.67657	146	0.749822	1.05031	0.615023
	147	0.544815	1.28621	4.92018	147	3.11443	0.640298	0.848114
	148	3.55534	1.63725	1.14299	148	1.92932	1.0138	0.783522
	149	2.1259	3.58342	0.834072	149	2.97121	23.2726	2.24947
	150	1.59794	2.39831	2.86168	150	0.550431	0.671189	1.88439
	151	1.99953	1.74116	2.34214	151	1.94336	1.66814	0.654339
	152	2.60612	3.79404	6.22044	152	12.5027	0.561665	8.90239
	153	2.04165	3.41492	3.43177	153	2.35618	0.859347	17.4453
	154	2.08658	2.80832	2.46571	154	3.58623	7.16122	3.84179
	155	1.73554	3.08916	1.33957	155	1.348	0.772289	0.527965
	156	0.93798	2.82237	1.49684	156	1.4154	27.5216	0.561665
	157	2.89538	3.41773	3.91199	157	2.33653	0.668381	2.61174
	158	1.23566	2.48817	3.07231	158	2.30563	0.648723	1.69342
	159	0.685231	3.66205	0.704889	159	1.31991	2.40954	13.8984
	160	0.645914	2.88696	5.77391	160	0.558856	6.54901	5.9705
	161	1.59232	2.12309	8.37723	161	1.65129	0.575706	1.37608
	162	1.54739	3.49355	5.55206	162	0.584131	6.85512	6.41983
	163	2.40673	8.00372	2.55838	163	1.49964	0.895855	0.693656
	164	3.03299	2.84483	6.02105	164	3.13128	29.8019	2.92346
	165	2.35899	1.62321	2.10063	165	1.92651	0.581323	7.66111
	166	1.90123	2.98525	3.78281	166	2.29159	1.27779	18.1109
	167	1.12895	2.1259	2.70442	167	2.14275	0.960447	6.13619
	168	2.36461	3.08354	1.99672	168	1.83945	3.56657	0.558856
	169	2.34776	2.91223	2.88976	169	2.87291	1.55862	5.79919
	170	1.39855	2.31406	0.690848	170	1.40416	1.31149	10.8738
	171	1.73554	0.60379	3.56657	171	0.97168	9.64659	25.2468
	172	1.55862	3.73788	0.848114	172	1.09244	1.10929	1.25532
	173	1.20196	2.08378	1.65129	173	1.6541	0.775097	0.898663
	174	3.19587	3.86706	0.825647	174	0.718931	1.87034	0.789139
	175	1.55862	2.82798	3.11443	175	1.73274	0.82003	2.25228
	176	1.64849	0.943597	6.38051	176	1.78329	2.35057	3.41773
	177	3.15656	3.46828	2.14556	177	1.03908	0.957638	3.21272
	178	3.35875	3.69014	6.82984	178	0.544815	1.68219	10.3122
	179	1.07559	2.05288	0.516732	179	1.10086	12.5925	1.13737
	180	2.34214	1.83945	1.19073	180	2.96278	1.85911	6.97307
	181	2.56119	7.10506	1.2497	181	1.62321	0.50269	1.39293
	182	0.769481	2.32529	5.24314	182	4.30797	2.49379	8.71423
	183	1.33115	0.859347	1.65691	183	0.977297	5.78795	3.47109
	184	0.575706	0.707698	0.648723	184	1.47437	3.33067	0.55324
	185	2.74654	1.71308	3.24081	185	1.57547	0.994146	9.52583
	186	2.94593	0.513923	3.88953	186	1.27217	8.53449	0.932363
	187	1.31991	2.91504	3.72665	187	1.12333	0.58694	6.72874
	188	1.73274	0.615023	0.960447	188	4.35009	1.32553	3.25766
	189	1.31149	2.4966	3.58061	189	1.16826	0.895855	1.23847
	190	3.18745	3.14532	2.26913	190	0.679614	8.2312	1.90966
	191	0.980105	2.26913	1.63164	191	5.16732	6.0042	13.5221
	192	1.29464	0.87058	2.85326	192	3.85021	0.752631	6.49004
	193	2.78305	2.40112	2.98525	193	2.64263	0.640298	1.65972
	194	1.83664	2.18768	1.44909	194	1.60355	2.85606	8.91081
	195	1.49403	3.90076	0.592556	195	3.49636	5.79919	1.35923
	196	0.881814	2.41516	2.21858	196	1.44909	0.747014	2.18768
	197	1.78329	2.5303	5.22629	197	1.4856	5.11677	1.87034
	198	5.09149	5.51836	2.79709	198	0.657148	0.589748	1.16826
	199	2.14556	2.52749	1.2132	199	3.25766	2.53311	0.598173
	200	2.4292	0.749822	2.14556	200	2.8336	0.673998	0.634681
	201	2.01918		2.51907	201	1.0812	5.4313	2.60612
	202	0.749822	0.634681	1.82822	202	1.6878	0.505498	0.516732
	203	1.84507	0.662764	1.74116	203	0.794756	2.564	1.0475
	204	1.91528	2.40112	3.14813	204	0.547623	4.66182	0.730164
	205	2.14556	1.67657	1.4182	205	0.572898	5.14485	0.879005
	206	2.22419	2.26632	5.43972	206	0.676806	1.04189	0.631873
	207	2.17083	0.83688	2.19049	207	2.10905	6.56586	2.96559
	208	1.92089	0.749822	3.45424	208	2.28036	1.10367	2.45167
	209	2.93189	0.533581	1.61759	209	4.93422	10.8261	0.879005
	210	1.73554	3.16498	1.90966	210	5.43691	10.7559	0.572898
	211	2.79147	0.755439	2.45728	211	1.18511	5.98735	1.22443
	212	1.01942	1.28902	2.91785	212	1.09525	0.561665
	213	1.07559	0.825647	1.54177	213	1.38731	8.59066	0.963255
	214	3.69575	1.83664	1.77205	214	1.72431	9.60727	3.97378
	215	1.70184	0.620639	1.25813	215	2.27193	3.44581	10.315
	216	1.51088	0.620639	2.99648	216	1.27779	4.98758	1.08682
	217	0.90428	1.97706	3.56376	217	1.2834	3.82494	2.77743
	218	1.5193	0.88743	0.550431	218	2.40392	0.58694	1.2132
	219	4.24619	1.77486	2.41797	219	1.94617	7.89139	1.99672
	220	1.4519	0.772289	0.527965	220	1.59232	2.14556	3.04141
	221	3.89234	0.758247	2.87572	221	2.62297	1.37046	1.15422
	222	2.9684	0.859347	0.893047	222	3.70699	1.4154	0.83688
	223	1.55581	1.03908	1.94336	223	0.881814	8.23962	12.3482
	224	3.21272	0.766672	1.69623	224	1.78048	1.06435	1.20477
	225	0.800372	0.516732	1.20477	225	5.02128	3.09477	3.99624
	226	2.90661	0.53639	2.2607	226	0.702081	1.0475	7.83522
	227	0.884622	0.516732	1.25251	227	2.37022	0.982913	14.6988
	228	1.16826	2.54153	1.15984	228	3.29978	1.0138	8.54854
	229	3.81089	0.710506	2.74654	229	2.27474	0.957638	1.98829
	230	0.690848	0.732972	2.50222	230	1.91528	4.98477	2.66229
	231	0.974488	0.525156	1.22443	231	3.12286	1.96583	1.2834
	232	1.65972	0.741397	1.89843	232	0.558856	2.24666	1.4154
	233	1.75801	0.533581	2.26913	233	1.14299	17.0437	11.0283
	234	0.831264	1.76082	9.27589	234	2.13713	1.011	1.69623
	235	3.01614	0.539198	3.36156	235	1.25813	1.2132	13.025
	236	3.75192	2.02199	0.676806	236	1.80856	1.97987	0.60379
	237	1.0784	0.940788	2.24104	237	5.41445	0.508307	18.6023
	238	1.04189	0.643106	4.76853	238	2.40954	9.30398	8.0964
	239	1.47718	1.8226	3.19868	239	0.615023	5.53521	1.17388
	240	0.623448	1.63725	2.34214	240	0.90428	8.03181	1.9237
	241	1.13456	0.82003	9.22534	241	0.533581	0.710506	1.68219
	242	2.80832	2.6314	2.10624	242	2.97121	0.564473	0.88743
	243	1.39012	1.03627	2.61736	243	4.36133	4.48489	0.926747
	244	1.20758	0.51954	1.01661	244	1.86473	1.96583	0.957638
	245	1.17107	0.696464	2.35338	245	0.859347	0.884622	1.48279
	246	1.06435	0.909897	2.51626	246	0.612215	0.609406	4.49051
	247	3.49075	2.01638	3.80809	247	2.36461	1.99953	12.4942
	248	1.56143	1.61198	1.97706	248	1.89843	8.91924	1.33115
	249	0.716122	1.74959	2.67633	249	0.82003	7.90824	10.4442
	250	1.69623	0.558856	3.10039	250	1.98268	7.67515	23.882
	251	0.862155	1.16265	2.60051	251	2.2944	4.70675	2.57242
	252	1.77486	1.67938	4.13947	252	2.76339	2.07535	1.90685
	253	2.72969	0.511115	3.06107	253	1.20477	1.60917	4.11981
	254	0.940788	1.05593	3.25204	254	1.88158	5.06902	0.876197
	255	0.814414	0.544815	1.0784	255	1.80014	24.9435	3.46547
	256	0.606598	0.898663	1.08963	256	1.31149	8.00372	6.90005
	257	1.9237	1.10929	3.8474	257	2.41235	1.00257	1.69904
	258	1.58109	1.16545	2.62859	258	11.7163	0.645914	14.4404
	259	2.75777	0.707698	0.547623	259	10.1156	6.40579	2.65948
	260	1.216	1.22443	0.87058	260	1.97425	7.02081	1.96583
	261	1.69342	1.91247	2.58085	261	1.37327	8.83499	1.53896
	262	0.547623	1.03346	1.20758	262	2.22138	2.20453	15.3054
	263	0.542006	0.721739	5.44534	263	0.87058	0.617831	0.704889
	264	1.67938	7.67234	4.91176	264	0.786331	3.34752	3.73507
	265	1.1823	0.735781	2.35338	265	1.67938	3.99905	0.977297
	266	1.99391	2.0585	1.59232	266	3.24923	0.93798	1.53615
	267	2.34495	1.19073	0.828455	267	3.14532	1.7552	7.23143
	268	2.24385	4.60284	0.657148	268	3.06107	6.0744	2.22981
	269	1.86754	0.980105	2.1596	269	2.45728	0.609406	3.06669
	270	1.99953	0.634681	0.982913	270	2.90661	0.688039	11.9382
	271	0.716122	2.1933	2.45447	271	2.03042	7.79029	3.99344
	272	1.76924	1.51088	2.75777	272	1.72993	16.5073	7.00677
	273	1.89	1.03627	4.12262	273	2.6651	1.71589	1.69623
	274	2.46852	0.567281	0.982913	274	0.772289	3.39245	3.79966
	275	1.00538	1.69342	2.89257	275	2.27474	0.718931	2.47975
	276	0.713314	1.61479	0.724547	276	1.16265	0.615023	15.3391
	277	4.12824	0.963255	8.43901	277	2.36742	12.7301	1.78609
	278	1.85349	0.946405	1.2806	278	2.89819	0.727356	8.25647
	279	0.982913	0.53639	3.13971	279	2.07816	1.61759	2.70161
	280	2.47132	1.98829	2.03884	280	0.912705	2.69037	1.42101
	281	2.53311	0.763864	1.26655	281	0.673998	1.06716	4.47647
	282	1.60636	0.550431	1.93493	282	0.915513	4.05522	1.32272
	283	3.38122	2.44043	2.36742	283	2.564	6.85793	2.03323
	284	1.53615	0.530773	3.03018	284	2.00233	14.8055	8.56539
	285	1.50807	0.761056	2.88134	285	0.97168	5.41726	3.54691
	286	1.59232	0.592556	1.06435	286	1.97987	4.4203	2.44324
	287	0.525156	0.592556	6.2766	287	0.994146	3.06669	1.80856
	288	1.24409	0.707698	5.68405	288	0.963255	3.9148	0.805989
	289	0.845305	0.862155	2.62017	289	0.93798	0.612215	8.96417
	290	1.34238	0.522348	4.3192	290	0.679614	2.48817	4.20406
	291	1.73835	1.84226	1.74959	291	1.30025	1.22162	2.2607
	292	0.867772	0.592556	1.40135	292	1.23285	14.4909	0.929555
	293	2.40392	0.544815	0.895855	293	0.747014	2.15679	3.48513
	294	0.634681	1.011	4.85559	294	0.963255	9.93585	0.522348
	295	1.42663	1.08401	2.14837	295	2.44605	0.890239	8.1301
	296	0.949213	1.11771	5.37232	296	3.37841	0.623448	13.1261
	297	1.2497	0.654339	2.57523	297	5.15047	15.8726	11.6321
	298	0.589748	1.80856	2.42639	298	3.15094	0.985722	0.556048
	299	1.3845	1.98829	2.81113	299	0.834072	11.5478	1.33395
	300	3.5441	1.09525	2.16522	300	4.43153	0.980105	1.59232
	301	2.21858	1.00538	5.42006	301	1.83103	1.05874	0.499882
	302	0.589748	0.592556	0.595365	302	5.22348	6.81299	12.1937
	303	0.665573	1.15141	1.95459	303	1.00819	1.4154	4.94265
	304	0.676806	1.88439	0.786331	304	0.949213	5.35266	1.0784
	305	2.47132	1.26936	1.71869	305	2.58366	0.991338	0.637489
	306	1.2806	3.38403	1.4856	306	2.64544	6.47319	0.57009
	307	1.14299	0.499882	2.30283	307	3.71822	0.926747	13.3115
	308	1.66534	1.22443	3.48794	308	0.85373	4.34167	0.609406
	309	0.811605	2.42077	2.88976	309	1.36204	0.918322	11.0732
	310	0.575706	1.33957	3.47109	310	2.32248	9.45001	6.87478
	311	1.12333	0.982913	4.73483	311	3.96816	1.12895	1.18511
	312	0.783522	1.69623	2.56681	312	4.32201	4.66182	0.564473
	313	0.659956	0.606598	3.15936	313	0.845305	1.24128	1.39855
	314	0.693656	0.741397	2.47132	314	1.50526	6.29907	5.08307
	315	0.516732	1.49403	1.57547	315	0.963255	2.09782	16.1675
	316	1.64006	0.926747	3.66767	316	1.81418	4.36413	6.93656
	317	0.98853	0.505498	3.01052	317	0.620639	6.82984	13.5024
	318	0.511115	5.82165	3.35875	318	0.822839	2.47694	8.93609
	3		0.881814	2.13152	3	2.19049	9.00348	2.01638
	1	1.37889	1.63164	1.61198	1	0.699273	11.4776	6.1053
	2	1.60917	1.94336	0.985722	2	0.775097	3.36999	9.50898
	3	3.07511	0.766672	1.0475	3	7.25109	6.17831	3.29136
	4	1.63444	2.10624	1.01661	4	0.55324	3.10881	0.758247
	5	1.94898	1.64568	0.893047	5	1.17107	11.3372	3.6452
	6	0.766672	0.862155	4.43153	6	0.542006	1.78609	5.77391
	7	1.10648	1.33957	2.88696	7	2.20173	2.16522	0.499882
	8	1.86192	0.856539	1.79171	8	0.923938	9.98078	0.58694
	9	2.60051	0.527965	1.91247	9	0.716122	3.28574	4.28831
	10	2.44043	0.620639	4.45119	10	1.13456	1.66253	0.766672
	11	2.17926	2.14275	1.7552	11	0.592556	6.22605	0.850922
	12	2.32529	1.3845	2.56119	12	6.22044	0.884622	0.550431
	13	2.17645	1.50245	0.556048	13	0.825647	3.55534	0.615023
	14	2.68757	0.907088	1.06716	14	1.98829	8.69176	11.194
	15	0.516732	0.702081	2.32529	15	2.94312	1.4856	0.51954
	16	2.80832	0.822839	2.4292	16	1.7215	11.3204	1.32834
	17	0.640298	2.50222	1.73835	17	0.679614	7.05732	0.589748
	18	1.35361	1.54177	0.895855	18	7.47857	2.61174	0.659956
	19	1.58389	2.4629	0.727356	19	2.06693	11.0648	2.75777
	20	0.741397	0.822839	0.530773	20	2.45447	3.6452	1.67657
	21	2.15398	0.901472	1.3508	21	0.800372	0.57009	0.772289
	22	1.65691	0.612215	1.09525	22	1.39574	0.93798	0.879005
	23	1.02504	1.2132	0.508307	23	0.92113	7.39712	0.662764
	24	1.12333	0.634681	2.47132	24	3.91761	10.1998	6.58552
	25	5.46781	2.22138	1.80856	25	1.60636	0.803181	4.30235
	26	2.86449	0.763864	1.40135	26	1.23285	4.20406	4.97635
	27	1.12333	0.923938	2.54715	27	1.0138	2.26351	6.44791
	28	2.7325	1.27498	0.567281	28	11.2333	3.14251	2.16522
	29	1.07278	2.53872	0.856539	29	1.40135	1.29464	2.00233
	30	0.960447	1.17388	0.747014	30	1.33115	8.03181	1.52211
	31	2.02199	0.940788	0.766672	31	2.60332	9.32644	0.93798
	32	0.626256	4.57195	0.783522	32	1.53054	2.47413	1.4856
	33	1.42382	0.805989	2.2607	33	6.31311	6.78491	2.45447
	34	2.14275	0.567281	3.07231	34	2.08378	0.598173	2.47975
	35	0.564473	2.67352	2.60612	35	2.31968	2.09501	0.617831
	36	3.7126	7.43363	5.96488	36	0.527965	2.36461	2.74654
	37	0.527965	2.44886	2.95436	37	0.811605	1.36204	2.27193
	38	2.47694	2.48817	9.03999	38	1.5193	0.718931	1.44067
	39	2.78867	9.72242	11.9017	39	2.46852	0.828455	0.845305
	40	0.769481	0.747014	2.44324	40	2.15118	0.752631	1.96302
	41	1.72431	1.77767	6.31873	41	0.629064	2.78586
	42	6.27099	0.805989	1.40978	42	1.98548	0.800372	15.6255
	43	1.49122	3.80809	1.80575	43	0.511115	11.7472	5.70932
	44	0.60379	1.8563	1.92932	44	0.963255	1.23566	1.09525
	45	1.59232	2.65667	2.40954	45	1.10648	4.47366	1.04189
	46	2.6651	1.42382	0.651531	46	5.36109	4.54387	20.5429
	47	2.84764	0.814414	1.39855	47	1.03065	6.73998	10.2054
	48	2.08378	1.71027	1.85069	48	6.73436	10.0229	6.60237
	49	1.95459	1.23005	5.77953	49	3.74911	2.43201	1.67938
	50	1.83103	7.13595	1.75239	50	2.11748	1.61479	1.61759
	51	1.2806	1.09525	2.92066	51	0.511115	3.07231	0.828455
	52	1.011	1.68499	0.57009	52	1.36485	1.88719	4.27427
	53	2.45167	3.10039	1.30868	53	0.690848	0.808797	1.00257
	54	3.01052	0.718931	1.66534	54	0.982913	1.22443	1.216
	55	1.44348	1.59794	2.65667	55	4.79942	2.49379	5.99577
	56	2.66791	3.05826	0.88743	56	1.92932	4.47647	0.803181
	57	1.90685	0.803181	2.05569	57	1.29745	2.57242	0.702081
	58	1.20196	3.17341	1.9911	58	5.09149	7.83522	2.67914
	59	0.814414	2.21296	3.28574	59	1.98548	2.36461	1.90123
	60	2.23823	0.789139	7.29602	60	0.60379	1.57547	1.20758
	61	1.15703	1.48841	1.98548	61	0.884622	2.09782	7.04328
	62	3.87829	2.03884	2.99086	62	8.46429	6.14742	7.89981
	63	1.74959	1.96583	3.60027	63	3.65082	5.9059	1.70746
	64	1.84226	4.82751	5.802	64	2.71846	2.28036	2.93751
	65	2.13713	0.893047	2.19611	65	1.7215	6.57709	8.82937
	66	0.511115	0.92113	2.57242	66	2.10905	3.33629	1.24409
	67	1.55862	0.556048	1.39293	67	1.70184	3.26046	0.996955
	68	0.845305	1.64568	1.72993	68	1.57828	3.58904	1.0138
	69	2.13433	2.28878	2.27755	69	1.96583	1.53334	1.32834
	70	2.69599	0.657148	1.2497	70	1.56704	0.791947	2.99929
	71	1.40978	1.03908	1.99391	71	3.16779	7.31568	6.12215
	72	1.10367	1.13175	3.49917	72	3.50479	2.01357	1.3508
	73	1.44348	3.08073	1.06155	73	1.81699	0.966063	6.59675
	74	1.21039	0.50269	5.77672	74	1.15984	1.09244	3.35595
	75	1.07559	3.25766	0.55324	75	0.82003	0.721739	6.09968
	76	2.40392	0.850922	3.20149	76	2.24385	0.803181	3.46828
	77	1.04189	0.758247	2.71565	77	1.4154	1.96863	2.44605
	78	1.03627	1.33676	2.09782	78	6.5125	6.139	0.82003
	79	1.16545	1.05874	2.15679	79	2.64544	0.811605	9.45843
	80	0.794756	0.791947	2.13433	80	1.64006		2.81394
	81	1.42101	5.77391	0.710506	81	3.96816	1.05312	1.1149
	82	0.533581	1.6878	3.23238	82	0.679614	3.20991	0.761056
	83	1.89	0.991338	0.980105	83	0.662764	3.14251	11.8708
	84	1.23285	2.81675	1.45752	84	3.54972	1.96021	23.7781
	85	1.01661	3.2043	2.54996	85	1.44067	1.16545	6.53778
	86	2.79709	1.18792	4.1844	86	1.52211	1.61198	2.15679
	87	0.775097	2.13152	0.606598	87	2.88696	19.223	12.1263
	88	4.21529	2.17645	1.48841	88	1.1121	5.07464	0.581323
	89	1.50807	1.67095	0.943597	89	1.32834	2.50222	0.645914
	90	2.23543	0.690848	1.23566	90	1.55581	6.60237	12.3117
	91	1.51369	0.791947	1.53615	91	1.35361	15.7154	0.752631
	92	1.39012	1.73835	0.699273	92	3.11443	2.54434	0.946405
	93	0.561665	1.32834		93	1.70746	2.05288	5.11396
	94	1.00538	2.12871	3.5778	94	0.761056	8.35476	0.991338
	95	1.24409	2.7662	4.95388	95	1.12333	1.7889	11.8455
	96	0.623448	3.96535	3.33067	96	1.60917	1.33957	1.56704
	97	1.43786	1.99672	2.43201	97	1.35923	2.74092	0.533581
	98	0.789139	2.49941	1.32834	98	1.33676	1.49684	3.12847
	99	1.33115	1.06435	1.03065	99	1.56704	2.98244	3.62835
	100	0.727356	0.738589	1.69342	100	1.42944	13.0334	12.966
	101	1.68499	1.01661	2.20453	101	0.912705	52.6673	4.77696
	102	2.17645	1.70184	1.06435	102	2.50222	2.19611	0.926747
	103	2.63982	4.9932	0.926747	103	2.50502	2.40392	3.575
	104	2.28598	1.86473	2.26913	104	2.4629	1.51649	0.584131
	105	1.26655	0.732972	3.53568	105	1.46033	0.598173	1.02785
	106	0.929555	2.54715	1.21039	106	3.01333	1.31149	1.9574
	107	1.90966	2.64263	2.99648	107	2.51907	2.44324	1.42101
	108	0.513923	2.6651	11.3288	108	2.04727	5.58014	0.738589
	109	1.00538	1.81418	1.19073	109	2.32248	7.35781	1.38731
	110	1.1823	0.556048	1.05312	110	2.11748	4.73202	1.21881
	111	1.216	2.58085	3.48513	111	2.76339	0.777906	2.87011
	112	2.2607	2.4966	3.99063	112	2.72969	3.17902	0.898663
	113	1.79733	2.1933	0.825647	113	1.52211	1.74678	3.67329
	114	1.60355	2.01076	1.83945	114	1.0447	4.58599	9.31521
	115	1.70746	3.45705	1.91247	115	0.707698	5.8048	3.04141
	116	1.81418	2.97682	1.02785	116	2.04165	3.69014	0.828455
	117	2.85045	0.912705	0.511115	117	3.68452	2.33091	15.9709
	118	3.66486	2.5303	1.50526	118	2.48817	3.22115	3.94289
	119	0.90428	1.06997	0.676806	119	1.68219	0.690848	11.9213
	120	1.81699	1.04189	0.643106	120	1.65972	1.43786	4.13947
	121	2.6651	2.48817	2.19049	121	1.4182	8.59909	19.9054
	122	2.01076	1.87315	2.24104	122	1.19354	0.909897	1.58389
	123	0.738589	0.772289	1.30868	123	3.35314	8.30421	2.6988
	124	0.572898	1.80575	3.19587	124	2.73531	19.223	2.03603
	125	2.57523	0.800372	1.55019	125	1.1486	8.8069	7.06574
	126	0.999763	0.952022	2.43762	126	2.40673	0.671189	1.66534
	127	1.26094	6.94779	4.60003	127	1.67376	4.17879	8.44463
	128	2.37022	0.744206	2.51345	128	1.98829	27.6592	8.8069
	129	4.23214	0.561665	6.49565	129	2.28036	2.05288	1.05593
	130	3.0021	0.946405	0.960447	130	1.35361	2.29721	0.668381
	131	1.86473	0.800372	2.54153	131	0.547623	2.95155	4.27708
	132	2.09782	0.508307	3.05265	132	0.721739	6.11653	2.53592
	133	1.74959	4.32482	2.50222	133	1.97987	3.14532	4.66743
	134	1.99953	1.79452	3.16779	134	1.94055	1.60074	6.41702
	135	1.63725	1.3508	0.707698	135	2.86168	1.22162	6.60237
	136	2.28317	4.54948	1.75801	136	2.78024	2.70161	5.17293
	137	2.41516	0.831264	1.87034	137	0.828455	14.7886	0.859347
	138	3.24642	2.25228	2.26351	138	7.82118	5.36671	18.9562
	139	1.67095	3.35875	0.895855	139	1.39574	3.45424	6.59675
	140	1.32553	1.67657	7.39151	140	4.11139	39.4513	0.539198
	141	1.33676	2.92627	2.62297	141	2.41516	3.00491	0.881814
	142	2.66791	4.63935	2.51626	142	0.935172	5.58576	0.817222
	143	2.64825	1.02223	1.61198	143	1.51649	5.83289	1.2132
	144	3.43177	4.15632	4.85278	144	2.21296	0.957638	1.46875
	145	3.03861	0.755439	1.54739	145	5.8357	12.9379	0.55324
	146	0.659956	1.65129	2.52187	146	9.41912	1.2834	0.654339
	147	0.856539	1.54177	2.47132	147	2.96278	2.24947	15.9288
	148	1.08401	1.59513	7.88016	148	1.00819	4.67586	10.447
	149	2.91223	1.64568	0.575706	149	0.511115	8.13571	1.96863
	150	2.79147	1.44629	7.1191	150	0.966063	2.25228	2.44886
	151	1.75239	9.30678	2.90661	151	0.805989	1.71027	1.56143
	152	1.56985	1.95459	1.0784	152	1.06997	2.07254	1.61479
	153	3.95131	0.845305	0.505498	153	4.35009	5.19259	8.1975
	154	1.95459	0.92113	1.17107	154	0.600981	5.72617	0.83688
	155	1.40697	0.623448	3.11162	155	1.74678	2.51907	10.2532
	156	2.13713	0.991338	2.83641	156	1.64849	2.54996	1.99672
	157	2.3618	2.10905	1.41259	157	1.28902	1.22724	2.94031
	158	1.33676	0.724547	4.31078	158	0.935172	3.88672	17.8441
	159	1.6541	0.752631	1.24128	159	1.84788	3.04984	0.940788
	160	1.18792	1.03908	0.786331	160	2.33091	2.24104	4.98477
	161	3.43458	5.43691	2.24104	161	1.90404	1.17388	1.1486
	162	2.15398	0.755439	3.4767	162	1.25532	2.55557	4.82751
	163	1.81699	0.690848	9.92742	163	1.90685	1.2497	0.657148
	164	4.8584	2.88134	7.37747	164	9.37138	15.1312	1.02504
	165	0.511115	1.011	1.29183	165	0.811605	8.59909	2.45728
	166	2.04727	1.47999	1.53896	166	0.508307	2.83641	10.607
	167	2.31968	1.66814	2.06973	167	1.31991	3.78562	0.856539
	168	0.93798	0.620639	0.738589	168	2.15679	1.15984	10.9131
	169	2.62578	0.673998	3.97659	169	2.37865	0.499882	0.668381
	170	0.963255	1.80014	4.31639	170	2.45167	1.30587	8.52326
	171	2.23543	2.55838	2.76901	171	0.772289	15.4177	0.791947
	172	1.32272	0.994146	8.94451	172	2.05569	1.43505	1.73554
	173	1.67938	0.949213	2.62297	173	1.15141	6.59956	0.640298
	174	2.37303	1.52211	1.4154	174	1.00257	4.25461	3.82494
	175	2.03884	0.890239	2.01638	175	0.556048	2.01076	1.09244
	176	2.38427	0.946405	6.06317	176	2.10624	2.83079	14.8841
	177	3.35595	1.35923	2.43201	177	2.5303	0.589748	0.612215
	178	0.508307	3.58061	5.63631	178	1.69342	2.02761	1.08963
	179	0.95483	1.73274	2.81956	179	2.01076	0.682423	26.5471
	180	1.84226	3.35595	1.02785	180	3.51321	0.977297	3.22676
	181	0.912705	0.581323	1.61198	181	2.59208	2.46852	1.0784
	182	1.1486	2.48256	0.648723	182	2.76339	4.18721	1.47156
	183	2.6314	0.589748	2.81394	183	1.33957	1.80294	2.67633
	184	1.85069	1.28621	1.03627	184	0.873389	7.9616	1.7215
	185	3.44862	0.783522	2.75777	185	1.60355	6.18112	1.17669
	186	1.91808	2.60893	1.26936	186	1.14299	3.24081
	187	1.06716	0.721739	2.12028	187	1.25251	3.30259	8.74793
	188	1.90123	1.98268	2.81394	188	1.13175	7.81837	0.856539
	189	0.828455	1.13456	10.2335	189		0.679614	1.9237
	190	1.29464	0.744206	3.6789	190	3.34752	1.0447	0.915513
	191	2.45447	2.87011	1.13175	191	2.95436	1.44348	3.32505
	192	1.73554	0.909897	1.61198	192	3.73507	0.592556	1.6541
	193	0.940788	1.28621	1.02785	193	1.12052	0.893047	14.6229
	194	1.49122	2.02199	0.803181	194	1.39012	2.21577	7.9616
	195	0.963255	1.89843	3.09196	195	1.78609	1.55862	2.62578
	196	1.58951	1.49964	3.24081	196	0.935172	8.28455	1.3171
	197	0.845305	0.713314	0.688039	197	1.43786	3.58342	3.69295
	198	1.67938	1.59232	2.16241	198	0.864964	6.91128	13.7889
	199	1.64568	1.19073	1.08963	199	3.33348	1.07559	3.7463
	200	1.99953	4.04118	4.30235	200	4.42873	2.00233	8.08516
	201	1.44909	0.516732	3.69575	201	1.12052	0.511115	2.00233
	202	0.749822	1.06435	3.69014	202	1.00819	2.90942	0.789139
	203	0.598173	0.777906	2.06131	203	5.57171	1.98829	0.786331
	204	2.39269	0.968872	1.27779	204	1.51369	5.51555	5.8385
	205	1.81699	0.721739	2.06693	205	0.996955	0.645914	24.1179
	206	1.0784	1.69904	1.52211	206	2.21858	0.87058	11.8876
	207	1.23005	1.89281	3.27451	207	1.67657	4.93422	7.19212
	208	0.952022	0.547623	2.54715	208	0.822839	0.918322	15.0919
	209	0.645914	1.25251	1.13175	209	1.95178	11.6602	6.1755
	210	1.50807	1.57547	1.14018	210	2.67633	2.74092	13.3171
	211	0.609406	2.85326	2.44043	211	0.775097	1.63444	12.8228
	212	0.615023	0.595365	1.22162	212	1.08401	1.81137	9.34891
	213	1.49122	0.665573	2.61736	213	1.80856	0.747014	0.811605
	214	1.32272	0.659956	3.28293	214	0.556048	7.51227	43.7902
	215	2.10624	1.36765	1.74116	215	2.74092	6.49846	11.3653
	216	1.09805	0.842497	0.749822	216	0.949213	0.617831	11.7276
	217	0.985722	0.704889	0.707698	217	1.81137	0.83688	8.21715
	218	1.48841	1.22162	1.22724	218	1.47718	11.3288	0.522348
	219	1.73554	0.775097	4.06364	219	1.66253	1.06997	12.0224
	220	0.533581	0.890239	4.70394	220	0.864964	2.27193	1.64568
	221	1.58951	0.542006	0.822839	221	1.43786	2.84202	1.37608
	222	3.09477	0.735781	7.50384	222	1.26655	2.86449	4.97916
	223	1.47999	0.575706	1.14299	223	5.06622	7.80714	0.811605
	224	0.589748	0.895855	0.609406	224	1.13456	13.64	9.23096
	225	0.747014	0.547623	0.550431	225	0.769481	9.29836	16.9201
	226	2.47132	1.65129	0.867772	226	0.735781	1.24409	14.9319
	227	4.16474	0.817222	1.26936	227	2.50502	1.3171	3.59746
	228	3.92884	2.20173	0.533581	228	0.859347	1.50807	0.996955
	229	1.51649	3.20711	8.69176	229	1.35923	0.935172	6.45072
	230	2.35899	2.77182	1.89281	230	3.34752	2.78586	6.82703
	231	1.45471	0.634681	6.22886	231	2.98244	5.01005	1.34519
	232	0.895855	1.58389	3.17902	232	4.67024	1.0447	1.06997
	233	1.3143	1.00257	2.30563	233	1.26375	6.89163	0.952022
	234	1.79452	1.37327	2.51907	234	0.578515	1.36204	8.7732
	235	2.22419	1.12052	0.901472	235	1.74678	1.63444	15.5918
	236	3.55534	1.89281	2.68476	236	7.67234	2.51064	9.02033
	237	2.30002	0.97168	0.907088	237	1.5867	0.791947	4.84717
	238	1.73554	0.805989	0.811605	238	0.592556	11.545	3.60589
	239	1.80575	1.22162	1.0784	239	2.5303	4.36413	2.06693
	240	0.567281	1.10367	5.0606	240	2.76901	0.499882	5.16451
	241	2.0248	2.18207	1.43505	241	2.78305	1.44909	0.909897
	242	2.25508	1.19354	1.03065	242	2.48817	8.19188	2.22981
	243	1.12614	3.14251	1.56704	243	2.79428	0.839689	10.2672
	244	1.77486	1.98268	3.58904	244	0.842497	2.82798	0.738589
	245	1.13737	0.772289	1.81137	245	7.46452	1.64006	3.15656
	246	1.72712	1.98548	2.06412	246	2.36742	4.7236	3.02176
	247	0.755439	0.718931	1.10367	247	1.02504	1.65691	3.1369
	248	1.76363	0.640298	0.828455	248	1.61759	1.33957	30.1052
	249	2.04727	2.01076	1.04189	249	3.60027	2.59208	9.05123
	250	2.48537	1.05312	0.589748	250	4.2855	4.75168	1.26655
	251	2.82798	1.54739	0.499882	251	1.44067	1.24128	0.769481
	252	0.839689	2.1596	4.91176	252	1.40135	3.12566	4.77696
	253	0.561665	2.67633	0.584131	253	1.73835	4.20687	3.10601
	254	1.92651	2.05008	2.95155	254	4.48489	0.690848	1.39012
	255	1.21881	0.862155	0.744206	255	2.17645	9.44158	14.3056
	256	1.79733	0.527965	1.78329	256	2.42358	0.963255	1.26655
	257	2.48256	0.527965	2.32248	257	1.2834	1.57547	6.00981
	258	0.88743	0.499882	2.16241	258	2.21015	1.01942	3.55815
	259	1.33115	0.999763	1.75239	259	10.3571	7.72008	1.31991
	260	1.86754	0.648723	3.40369	260	3.33067	3.07792	2.73531
	261	1.88719		0.651531	261	2.01076	2.65948	0.721739
	262	0.991338	5.10272	2.64263	262	1.34519	1.1486	1.44348
	263	1.53896	1.1486	0.881814	263	1.06716	3.62555	7.23986
	264	1.07559	6.06036	0.50269	264	0.592556	0.598173	4.04118
	265	1.56143	0.634681	4.93142	265	2.08939	3.39526	1.1486
	266	1.60636	1.73835	1.21039	266	1.63725	6.76244	11.2586
	267	0.999763	2.35618	0.522348	267	5.12238	1.45752	0.527965
	268	1.83103	2.78024	2.49098	268	0.862155	1.09805	0.876197
	269	2.6651	2.25228	1.91528	269	0.724547	2.92627	0.82003
	270	3.39526	9.34891	0.803181	270	2.21577	0.800372	8.85184
	271	1.03346	3.01333	2.16522	271	0.747014	1.13175	9.69714
	272	3.76315	0.786331	1.49403	272	11.2417	1.1458	1.08963
	273	3.43739	0.982913	1.90685	273	1.66814	0.780714	0.530773
	274	0.763864	4.66182	2.17926	274	0.713314	3.58904	2.22981
	275	1.23005	0.547623	1.90123	275	0.805989	0.946405	14.7465
	276	0.505498	9.41069	1.56704	276	3.15936	5.75425	6.24009
	277	1.54458	0.890239	1.21039	277	1.91247	0.873389	15.6002
	278	1.42944	0.791947	3.8137	278	3.26608	5.78234	1.22724
	279	1.62883	1.0812	1.7552	279	0.665573	2.88976	1.43224
	280	1.95178	9.87126	2.74935	280	9.41069	0.895855	0.659956
	281	1.3508	1.72993	1.80856	281	1.78329	1.1795	2.82237
	282	0.673998	2.47413	2.38707	282	2.10343	5.43691	2.25228
	283	1.83103	0.895855	2.8336	283	0.527965	1.22443	0.88743
	284	0.744206	0.634681	3.13971	284	1.0812	1.1486	1.81699
	285	2.37584	1.00257	2.05288	285	3.43458	1.4154	1.71869
	286	1.47999	0.83688	3.81651	286	4.40907	1.32553	9.34048
	287	5.2628	0.50269	4.98477	287	3.01614	1.05593	2.30563
	288	2.05288	0.499882	3.3419	288	0.735781	9.09616	2.21577
	289	2.88415	1.90685	2.08378	289	2.82237	9.20849	2.27193
	290	3.38684	0.702081	0.805989	290	0.710506	5.18697	1.93493
	291	0.825647	0.659956	2.88134	291	0.907088	3.77439	2.33933
	292	1.26094	0.710506	2.97401	292	1.59232	8.1638	1.69904
	293	0.82003	1.89843	2.66791	293	1.09805	0.634681	6.35524
	294	1.60355	0.584131	1.9574	294	0.499882	1.30025	7.21739
	295	2.25508	0.690848	0.763864	295	0.606598	9.05403	0.755439
	296	0.620639	0.499882	1.4154	296	7.95598	1.81979	1.70465
	297	0.999763	1.58951	0.564473	297	0.508307	4.86402	2.27193
	298	1.76644	6.94779	1.81699	298	1.10929	0.631873	4.22372
	299	1.23285	1.55581	1.83384	299	2.44043	1.1458	0.51954
	300	2.55838	2.65106	3.7772	300	2.87011	0.864964	1.84788
	301	0.620639	1.12895	2.39269	301	0.834072	0.935172	1.011
	302	1.89	0.600981	2.82798	302	1.44348	0.657148	3.4767
	303	2.12309	4.15351	2.43482	303	2.88415	33.9807	1.47999
	304	3.26327	0.879005	3.21553	304	3.26608	2.7999	0.558856
	305	4.6899	2.19049	1.30868	305	6.77929	0.977297	1.10929
	306	1.46875	0.724547	2.59489	306	3.82774	6.27379	1.50245
	307	1.01661	0.895855	0.797564	307	2.46571	5.68124	0.848114
	308	1.50245	1.17107	1.70465	308	2.99086	0.92113	0.718931
	309	0.589748	3.19868	1.82822	309	0.634681	7.36904	0.511115
	310	2.26913	0.696464	1.30306	310	0.561665	4.45962
	311	0.620639	4.87806	1.26936	311	2.48817	0.51954	5.04094
	312	0.92113	0.935172	0.994146	312	2.99929	1.15141	0.808797
	313	1.17107	1.26936	0.772289	313	5.7009	0.612215	3.12566
	314	1.64568	1.3845	2.22138	314	7.57686	1.54177	8.84903
	315	1.79171	0.985722	6.36928	315	1.74959	1.45471	2.27755
	316	4.88087	2.66229	1.93493	316	0.845305	1.42382	1.65129
	317	1.29183	0.758247	2.3618	317	3.38684	17.2459	8.45025
	318	1.65972	0.710506	1.86473	318	2.30002	1.26655	1.55019
	319	1.73554	0.923938	2.37303	319	1.70184	1.36765	1.06435
	320	0.763864	0.93798	2.227	320	2.09782	1.2834	1.19073
	321	3.55253	1.56424	1.58109	321	1.99672	0.949213	12.5897
	322	1.19915	1.45471	0.932363	322	3.49636	1.27779	0.718931
	323	4.66463	4.82751	2.227	323	1.74959	0.690848	9.97516
	324	1.24128	2.30844	2.7325	324	4.95669	2.40112	0.862155
	325	2.10905	0.744206	6.15304	325	1.45752	1.64006	1.0812
	326	2.69599	0.915513	0.957638	326	1.3508	14.4685	1.57828
	327	1.30587	1.30868	0.766672	327	1.83103	0.704889	1.26936
	328	1.68499	1.216	2.83641	328	1.58109	1.46033	0.592556
	329	1.62602	0.789139	4.49893	329	1.4519	0.657148	5.10834
	330	1.28621	0.615023	3.00491	330	2.10905	0.609406	0.884622
	331	0.60379	0.732972	7.03766	331	2.07535	0.932363	5.65877
	332	1.73274	0.82003	3.92884	332	5.56329	1.44348	1.73274
	333	2.60612	0.525156	2.65387	333	0.505498	1.06435	0.775097
	334	1.50807	3.60308	0.864964	334	3.65925	1.11771	1.40697
	335	0.940788	1.1458	1.85911	335	3.24642	2.21858	1.49403
	336	1.73554	0.83688	0.952022	336	2.14837	1.13175	9.95831
	337	1.53334	0.780714	2.13433	337	2.3618	5.84131	7.87454
	338	1.12895	0.724547	1.3171	338	1.95178	7.06574	1.14299
	339	0.665573	1.02504	5.33301	339	1.42101	2.75777	0.581323
	340	2.01918	0.775097	1.12895	340	1.95459	14.901	0.626256
	341	1.15422	0.730164	0.763864	341	1.011	1.03065	1.42101
	342	0.516732	1.04189	3.82774	342	12.6234	19.9138	1.74397
	343	3.95974	1.29745	2.51064	343	2.70722	2.60612	3.3391
	344	2.31687	0.90428	2.62859	344	1.53054	0.783522	46.3682
	345	0.845305	0.994146	1.22724	345	1.08963	2.62859	2.37303
	346	1.20758	2.40954	2.33653	346	2.80832	2.26632	12.365
	347	2.72969	1.83384	2.03042	347	2.29159	0.97168	22.1492
	348	0.783522	2.00514	0.747014	348	1.6204	63.5159	0.676806
	349	1.05874	1.86192	5.95926	349	3.24081	0.980105	2.95155
	350	2.22138	0.511115	1.56143	350	1.54739	0.850922	1.81137
	351	2.22419	0.85373	7.48137	351	4.06926	0.879005	2.8673
	352	1.78329	2.13713	1.97706	352	0.696464	3.26608	5.77391
	353	0.898663	0.817222	2.62859	353	1.24409	1.10367	5.24595
	354	0.592556	1.09525	2.30283	354	1.15984	8.27332	2.23823
	355	2.43482	1.05312	0.606598	355	0.862155	0.901472	8.28736
	356	1.03346	2.12028	4.50174	356	0.97168	2.03042	6.11372
	357	1.81699	0.803181	0.673998	357	0.909897	1.03627	25.4799
	358	0.50269	0.629064	12.4353	358	3.4093	5.30492	1.96583
	359	1.1458	2.84202	2.47694	359	1.62321	1.12333	1.39012
	360	1.81699	1.43505	1.54739	360	1.10367	4.97916	2.24385
	361	1.83945	3.35033	2.7662	361	1.03346	0.617831	5.2965
	362	0.763864	2.80271	2.34776	362	4.71237	0.994146	1.53334
	363	1.348	0.828455	3.04422	363	1.87596	12.9885	2.09782
	364	2.83921	0.716122	3.86425	364	0.626256	5.11396	4.8921
	365	1.51369	2.49379	1.90966	365	8.08235	3.91761	6.61641
	366	0.584131	0.777906	2.34214	366	0.640298	7.1865	0.721739
	367	0.620639	0.547623	4.50455	367	0.991338	8.08235	0.679614
	368	0.508307	0.876197	1.6878	368	1.63444	5.9733	0.926747
	369	1.55581	1.32553	1.93774	369	1.68219	0.584131	0.704889
	370	2.31406	2.06973	2.10063	370	1.89	1.19073	3.20149
	371	2.07816	0.626256	1.72431	371	1.7215	1.25251	3.26327
	372	1.25813	1.72431	1.43505	372	3.03018	6.25133	2.72407
	373	2.13713	0.530773	1.10648	373	1.12333	1.17388	2.67914
	374	2.14837	0.777906	2.70442	374	3.76596	3.75754	14.4039
	375	2.55557	7.1865	3.12566	375	0.946405	1.80014	0.657148
	376	1.1121	0.589748	3.26327	376	0.769481	16.5775	2.28317
	377	1.43505	0.786331	4.47085	377	1.13456	6.63045	0.578515
	378	1.66534	2.30844	2.98806	378	0.558856	1.85911	12.7891
	379	3.69575	0.634681	4.09734	379	0.533581	18.2204	1.70746
	380	2.1596	0.867772	1.22443	380	1.2469	2.54715	2.62859
	381	2.90942	0.752631	3.62835	381	1.25532	1.03627	21.6213
	382	3.02176	4.83032	0.620639	382	5.51274	8.03181	0.926747
	383	0.822839	0.685231	2.14275	383	0.721739	0.643106	3.34471
	384	1.11771	1.348	3.31101	384	1.87034	8.69738	8.41935
	385	1.78609	0.516732	8.03181	385	1.06155	4.52421	3.75192
	386	1.58389	0.789139	2.08939	386	1.00819	7.70604	0.87058
	387	1.39855	2.04727	0.923938	387	1.73835	1.1486	2.70161
	388	5.22629	2.10063	2.92346	388	1.43786	6.15023	4.36413
	389	1.12614	1.09244	2.79709	389	1.30025	3.21272	1.1795
	390	1.3845	0.895855	3.35875	390	2.66229	1.89281	1.19073
	391	1.18792	2.30283	2.26632	391	10.138	1.67376	10.3908
	392	1.25532	1.76363	2.36461	392	0.797564	2.40673	7.14157
	393	1.31149	1.16265	4.01871	393	0.629064	1.30025	1.57828
	394	0.713314	1.27779	2.52749	394	0.544815	7.4224	1.3171
	395	3.22676	1.02785	1.02504	395	1.13737	0.963255	12.1235
	396	3.26046	0.834072	1.34519	396	1.88719	0.702081	1.89843
	397	1.15141	0.693656	2.60332	397	1.67938	0.890239	3.91761
	398	1.25813	0.57009	3.34471	398	0.544815	1.30025	9.47247
	399	2.52187	3.66767	1.72712	399	2.40112	0.558856	7.75378
	400	2.1259	0.991338	0.589748	400	11.2614	1.55862	10.0931
	401	1.56143	1.19073	2.227	401	0.651531	3.01333	12.4942
	402	1.92932	3.88953	3.28293	402	0.718931	7.2876	0.761056
	403	1.1486	3.36718	3.5104	403	4.59723	4.36133	7.91386
	404	1.25532	2.86168	1.90966	404	0.505498	1.32553	6.06036
	405	2.56119	0.982913	2.31687	405	0.780714	1.2132	1.37608
	406	1.4519	0.704889	1.0447	406	1.67938	2.51907	0.671189
	407	3.26327	2.29721	3.4767	407	1.6878	0.873389	13.7496
	408	2.1596	0.558856	1.71869	408	1.49122	2.83921	1.95178
	409	2.06693	1.36485	1.73835	409	0.511115	6.66696	1.12614
	410	1.19915	1.30587	1.96302	410	1.80294	1.24409	1.03908
	411	1.70746	1.88439	2.36742	411	1.16826	1.05874	3.64801
	412	1.19635	3.26608	12.0393	412	10.6772	5.49027	1.69061
	413	2.45447	0.662764	1.33395	413	0.57009	1.68219	2.41797
	2		1.3171	1.33115	2	2.46852	4.66182	7.90543
	1	1.12895	0.516732	1.92932	1	0.612215	2.58085	0.718931
	2	1.22443	1.16545	1.24409	2	3.25766	5.65877	1.20758
	3	1.35361	0.688039	1.83945	3	8.16099	2.01638	0.766672
	4	1.7215	1.10929	2.3618	4	3.05826	6.11934
	5	2.13994	1.58951	2.51626	5	1.99953	2.95997	10.4413
	6	0.90428	1.03346	2.60612	6	0.668381	0.707698	3.45985
	7	1.14018	0.533581	0.803181	7	1.13456	2.24947	2.44324
	8	1.52773	1.29464	6.67538	8	2.33933	4.59723	3.03299
	9	2.01357	1.02223	1.89562	9	2.23823	1.0475	4.66743
	10	1.27498	1.65129	2.10624	10	1.76924	1.89	5.31616
	11	0.803181	1.0784	4.09454	11	0.513923	0.505498	3.09477
	12	1.50245	0.817222	2.14556	12	1.97144	2.20453	8.68895
	13	2.06973	0.738589	3.0358	13	0.769481	0.926747	1.19354
	14	1.51649	0.864964	1.2132	14	1.61479	11.2052	1.48279
	15	1.42944	0.547623	0.895855	15	1.35361	1.50526	0.963255
	16	1.65691	4.02433	0.800372	16	2.87291	1.27779	11.1912
	17	1.28902	1.98268	2.0585	17	1.22443	2.59208	2.41235
	18	2.26632	0.505498	3.73226	18	0.97168	1.89281	10.7952
	19	2.66791	1.15984	3.46828	19	1.37889	4.17036	3.59746
	20	1.26375	1.04189	1.73835	20	3.84179	2.28878	0.643106
	21	3.52164	0.797564	1.10929	21	0.822839	1.97706	10.388
	22	1.26655	0.651531	1.29464	22	5.98735	1.20196	3.75473
	23	3.73226	0.957638	3.28012	23	0.88743	0.752631	29.684
	24	0.88743	0.88743	1.5867	24	0.702081	2.02761	0.789139
	25	0.85373	0.794756	1.93493	25	0.850922	0.825647	0.581323
	26	0.828455	0.654339	0.544815	26	0.800372	1.09525	10.4526
	27	2.23543	0.828455	3.24923	27	2.06693	1.44629	1.14299
	28	2.70722	0.730164	2.44605	28	1.63444	1.69904	0.772289
	29	1.19915	2.61736	2.18488	29	2.41797	0.786331	2.57523
	30	0.772289	1.03908	1.80294	30	1.75801	3.04422	0.95483
	31	1.30587	9.43878	1.59513	31	1.5193	3.17621	2.62859
	32	3.55253	0.996955	3.24081	32	1.93493	2.88696	3.31663
	33	1.31149	0.567281	0.654339	33	6.52654	2.07254	9.70557
	34	1.42382	0.766672		34	0.98853	5.99858	0.87058
	35	2.03323	3.57219	1.64287	35	0.665573	1.32553	2.90381
	36	0.651531	1.69623	0.758247	36	2.20453	0.862155	0.817222
	37	2.19049	3.87268	1.38731	37	2.27755	1.92089	6.88601
	38	1.99953	1.42663	3.99063	38	2.18488	1.35361	1.14018
	39	0.665573	1.76363	2.27755	39	1.80856		0.676806
	40	0.932363	1.02785	0.693656	40	2.6988	2.15679	13.348
	41	0.915513	0.542006	1.13456	41	2.51064	2.31406	0.968872
	42	1.02223	1.32834	0.575706	42	2.3618	2.70442	6.87758
	43	0.704889	2.27755	1.59513	43	1.0475	2.70442	2.15118
	44	0.51954	1.16826	5.71494	44	1.08963	4.3192	21.8319
	45	1.73835	0.749822	4.23214	45	2.37584	1.12052	7.84084
	46	1.09244	1.08401	1.43224	46	2.06693	8.96698	16.0552
	47	1.20196	0.685231	2.16522	47	2.71003	2.35618	1.23566
	48	0.533581	11.399	1.67376	48	1.29745	1.87877	1.011
	49	2.28036	2.36461	2.28878	49	0.901472	2.71003	1.84788
	50	1.83384	1.17669	1.97425	50	11.5197	7.93632	1.66814
	51	2.09782	4.50736	2.02199	51	0.893047	0.825647	3.56657
	52	2.45728	0.606598	0.617831	52	1.97144	23.1799	2.53311
	53	2.59208	0.839689	2.42358	53	0.561665	2.52749	0.530773
	54	1.51369	0.859347	0.710506	54	2.6988	35.7415	1.81699
	55	0.721739	0.637489	0.881814	55	2.10343	1.3171	1.51369
	56	1.53334	0.707698	12.9267	56	0.592556	44.2283	0.609406
	57	0.50269	1.29464	1.44067	57	2.45167	2.58927	0.842497
	58	0.51954	0.643106	2.41235	58	3.06107	0.968872	2.05008
	59	0.707698	1.49684	1.09244	59	1.89281	13.4266	12.2022
	60	1.33676	0.794756	5.08587	60	5.8357	4.92861	1.25532
	61	1.93213	0.542006	0.567281	61	1.52773	13.4266	1.96302
	62	0.915513	2.16241	4.61969	62	5.42287	4.44558	1.32272
	63	2.55557	1.77486	1.01942	63	2.76339	0.780714	2.01918
	64	0.766672	1.34519	1.08682	64	1.57547	1.011	1.05031
	65	1.67095	0.657148	1.00819	65	1.348	0.685231	0.710506
	66	1.56704	1.25532	3.49075	66	0.755439	0.991338	2.91504
	67	2.34776	2.44043	4.39503	67	2.3281	0.657148	12.1207
	68	1.26375	3.80528	1.90404	68	2.24666	0.859347	26.4039
	69	1.19354	1.08401	5.03252	69	2.86449	0.617831	9.50617
	70	2.31125	0.766672	12.0196	70	1.81699	2.78586	6.11372
	71	0.527965	2.38988	2.2607	71	0.556048	6.4114	0.744206
	72	1.92089	1.26936	2.87011	72	0.629064	3.87829	1.10648
	73	0.595365	0.626256	1.20196	73	7.54035	2.31687	23.9747
	74	3.57219	0.629064	2.54996	74	1.55862	0.943597	2.46009
	75	1.06997	1.2834	5.08026	75	3.89795	1.16265	5.72898
	76	0.558856	0.999763	4.1507	76	1.0138	1.2806	2.57523
	77	2.06693	4.76572	2.24666	77	0.575706	1.54458	3.59185
	78	1.76644	1.92089	2.09782	78	0.805989	3.9485	0.831264
	79	1.26094	0.612215	2.44605	79	5.0943	3.19306	3.58904
	80	1.83664	1.67376	1.96863	80	0.55324	1.33395	0.505498
	81	1.93213	0.92113	2.47413	81	0.777906	3.59185	6.82142
	82	1.91808	3.9822	5.39198	82	0.671189	2.3618	5.29369
	83	0.817222	1.33676	0.511115	83	0.572898	6.39736	16.9398
	84	0.50269	0.654339	1.91247	84	1.36204	1.85069	0.730164
	85	0.525156	1.69623	1.83945	85	0.901472	2.01357	0.87058
	86	1.3817	0.556048	5.62507	86	2.71284	2.56119	0.90428
	87	3.0021	0.57009	2.30563	87	2.62578	3.48232	4.98197
	88	2.12871	1.62321	1.87596	88	3.17621	4.27708	1.62602
	89	0.620639	0.50269	3.10601	89	0.789139	7.14437	1.06997
	90	2.24666	2.08939	2.00233	90	0.57009	2.48817	8.27051
	91	1.3143	1.49964	1.34238	91	1.77767	7.52912	2.0585
	92	1.16545	0.758247	1.69061	92	0.631873	3.74911	1.04189
	93	0.777906	1.05593	0.901472	93	2.01076	2.99086	1.76924
	94	1.25813	1.32272	3.04984	94	1.91247	3.62835	11.8764
	95	1.1121	0.648723	1.79452	95	0.898663	2.51345	4.32201
	96	2.56119	0.814414	2.51626	96	0.873389	4.48208	1.0475
	97	1.44067	0.777906	0.994146	97	1.81699	1.91808	17.9199
	98	0.544815	1.54458	1.553	98	1.07559	7.06013	6.49565
	99	1.94617	1.84226	2.88134	99	0.51954	1.22443	8.68614
	100	1.01942	0.803181	0.890239	100	0.679614	2.10624	4.01871
	101	3.66486	0.966063	1.96583	101	4.94827	3.59465	8.86869
	102	1.79452	0.92113	3.00491	102	0.508307	2.64825	2.01638
	103	1.3171	0.615023	2.71003	103	0.758247	2.64544	8.55977
	104	1.17669	0.940788	0.516732	104	0.544815	2.53311	2.3955
	105	2.41797	0.890239	3.48794	105	0.525156	1.89	1.45752
	106	1.17107	2.45167	2.78867	106	1.03065	20.7339	2.01638
	107	2.23823	3.55815	3.5441	107	1.42382	12.5981	6.48723
	108	1.21039	0.589748	1.17669	108	1.80294	1.53615	2.61455
	109	1.29183	0.648723	1.13175	109	4.62812	2.76058	3.78281
	110	2.41235	0.732972	1.47156	110	0.747014	3.66205	3.55815
	111	1.2806	2.24104	2.18207	111	2.06693	12.2359	0.595365
	112	0.643106	0.688039	0.775097	112	2.46571	1.59513	6.40579
	113	0.690848	0.558856	2.82237	113	1.06716	0.530773	2.25228
	114	1.42944	0.811605	2.33372	114	0.550431	2.52749	4.02994
	115	1.65691	1.29183	0.915513	115	1.011	0.93798	10.315
	116	2.23823	0.511115	0.98853	116	2.31406	2.98525	1.56143
	117	2.06412	0.592556	0.761056	117	0.946405	4.98758	4.3866
	118	1.45471	1.67657	0.527965	118	0.581323	2.1259	1.32834
	119	2.7662	1.08401	8.87149	119	0.982913	0.775097	1.62321
	120	1.82541	0.980105	4.91737	120	1.74397	1.00257	1.83664
	121	0.982913	2.37022	3.70418	121	1.80856	0.657148	3.33067
	122	3.5778	1.16545	2.92627	122	2.51064	1.80014	3.03861
	123	0.991338	1.93213	2.05288	123	0.558856	2.84764	1.26936
	124	1.46033	0.710506	1.60355	124	1.87034	3.09196	1.47437
	125	1.3817	1.45752	4.11419	125	2.31687	1.91528	1.23847
	126	1.05593	1.35923	0.957638	126	0.730164	3.7772	2.31968
	127	1.42663	0.918322	2.60051	127	2.62017	4.2518	1.05593
	128	1.08401	0.696464	1.10929	128	1.76924	3.8474	1.26094
	129	0.516732	0.679614	0.901472	129	1.91808	3.62835	3.90076
	130	0.98853	0.617831	0.957638	130	1.02785	1.38731	1.8226
	131	0.881814	0.659956	4.34448	131	1.80294	2.54715	0.828455
	132	1.15422	0.83688	2.56962	132	0.595365	1.27217	3.12566
	133	0.95483	2.06131	2.12309	133	0.55324	1.91808	1.74959
	134	2.05569	0.769481	0.564473	134	2.90661	3.88953	4.6562
	135	4.18721	0.606598	1.67938	135	1.64849	1.62602	2.07816
	136	1.20758	0.499882	0.634681	136	1.04189	2.03323	0.88743
	137	0.999763	1.08401	0.940788	137	4.02994	0.884622	0.873389
	138	1.13456	0.615023	2.65667	138	2.65667
	139	1.76082	0.584131	1.42663	139	1.62883	2.30563	11.7416
	140	2.30563	1.84788	2.8673	140	1.26936	6.06036	16.9426
	141	0.612215	1.50807	3.01895	141	0.797564	6.71189	15.3728
	142	2.84483	1.83945	1.67657	142	1.58951	2.227	18.1193
	143	2.0585	1.08682	4.67024	143	0.859347	11.0901	15.4374
	144	0.980105	1.01942	0.828455	144	3.01052	3.31663	2.08378
	145	1.47718	1.25251	5.10272	145	3.1369	3.02176	0.940788
	146	1.65972	0.606598	1.3845	146	1.5193	2.78024	2.72969
	147	1.19635	2.22138	1.89281	147	0.732972	1.77767	36.7385
	148	2.2607	0.651531	1.49403	148	0.668381	3.07511	10.0482
	149	3.443	1.81137	4.93142	149	1.22162	3.03018	0.982913
	150	1.26375	1.12052	5.60541	150	1.83945	7.3213	2.75497
	151	2.87291	1.62602	2.66791	151	0.817222	2.38427	1.44629
	152	1.06716	1.28902	0.935172	152	2.18488	1.30587	18.504
	153	0.57009	1.84507	2.30563	153	0.679614	8.97821	0.643106
	154	2.14275	2.28598	0.90428	154	1.74959	2.16803	3.62274
	155	1.44348	1.26655	2.98525	155	0.668381	3.49355	2.87291
	156	2.44043	5.24314	2.2607	156	4.93422	10.6014	5.30211
	157	2.48537	1.74678	3.45424	157	1.99391	1.1795	1.95178
	158	1.5867	2.07254	0.527965	158	3.08916	3.67329	15.1734
	159	4.06645	0.716122	0.915513	159	0.867772	1.12895	6.50969
	160	2.94312	1.00538	2.53311	160	1.12052	2.3618	1.48279
	161	1.49122	2.8336	2.40112	161	0.797564	1.011	5.04375
	162	1.35923	2.08939	1.50245	162	0.817222	4.61408	0.996955
	163	2.03042	1.0784	1.51649	163	2.25228	1.57828	14.0163
	164	0.609406	8.77882	1.89843	164	3.30259	2.80271	2.83641
	165	2.1259	2.65948	5.06341	165	6.64168	3.77439	5.09711
	166	0.707698	0.713314	1.34238	166	1.89281	14.4657	11.4945
	167	1.42382	1.23285	2.17083	167	0.513923	1.07278	2.72127
	168	2.46009	5.10834	5.83008	168	4.33043	3.38684	22.9665
	169	1.45752	1.89562	3.25766	169	0.671189	17.4172	3.73788
	170	2.35057	0.634681	6.66696	170	0.738589	1.83664	3.2717
	171	0.542006	2.7662	2.01638	171	4.60846	2.44043	2.99367
	172	0.850922	1.216	1.65129	172	1.86192	4.17317	1.13737
	173	1.47999	0.539198	4.72641	173	1.34519	3.65644	2.21858
	174	0.890239	2.0248	3.03018	174	1.87034	2.94593	8.58785
	175	1.60917	2.99367	2.13713	175	0.533581	0.718931	8.1638
	176	1.52492	1.90404	1.49964	176	0.645914	2.86449	1.0812
	177	1.97987	1.55581	2.53311	177	1.00257	4.72079	1.09805
	178	0.637489	6.09968	5.02128	178	0.626256	0.842497	1.3171
	179	0.879005	1.03627	4.24619	179	4.22372	2.21015	0.893047
	180	1.59794	2.62017	1.40135	180	0.662764	0.932363	1.6878
	181	1.69061	1.93493	2.81675	181	0.662764	1.85911	1.15703
	182	2.39269	2.57804	3.45143	182	0.657148	0.747014	0.696464
	183	0.688039	1.74959	2.74092	183	2.06412	0.856539	5.26841
	184	2.06412	3.12005	1.28621	184	0.803181	1.69061	5.96488
	185	2.11186	7.50946	2.3955	185	7.04328	0.87058	12.146
	186	0.848114	2.48817	4.30516	186	1.32553	2.01357	1.37608
	187	1.9237	5.7374	4.80223	187	1.1823	0.567281	11.7388
	188	0.693656	1.3817	4.26584	188	1.20758	1.53334	2.13713
	189	1.45471	0.741397	6.77648	189	0.595365	8.25647	6.63888
	190	1.58951	0.511115	1.86473	190	2.98525	1.1795	1.8226
	191	0.93798	1.33957	2.13433	191	0.808797	1.62321	1.54177
	192	3.16498	2.24385	0.749822	192	1.30306	0.716122	0.673998
	193	1.76363	1.60917	6.34681	193	6.56305	0.985722	28.2377
	194	1.3171	4.49332	2.72688	194	0.783522	3.31663	1.13175
	195	1.55581	2.05008	2.24385	195	1.16545	6.50127	1.66534
	196	3.37841	1.27217	4.52421	196	1.71589	3.3728	11.8118
	197	0.918322	0.786331	3.91199	197	1.4182	3.92884	13.64
	198	0.952022	0.932363	4.04399	198	0.898663	1.30025	5.59699
	199	1.18792	0.935172	3.56938	199	1.60074	2.17364	6.1053
	200	2.31406	1.47718	4.23214	200	4.15913	2.62859	9.46405
	201	2.87011	2.10343	3.1032	201	3.1706	2.06973	1.03908
	202	1.3845	2.88696	0.952022	202	1.66253	1.96583	1.35361
	203	1.61198	2.99929	2.68476	203	0.940788	1.93774	10.2644
	204	3.26889	1.12333	2.66229	204	0.631873	2.68195	2.51064
	205	1.15984	1.99391	2.74373	205	1.2469	3.36999	0.693656
	206	1.29183	2.03884	5.38356	206	1.33115	2.08378	1.86192
	207	0.808797	0.87058	0.668381	207	1.37327	6.70628	14.8027
	208	0.671189	0.721739	0.713314	208	0.668381	16.3051	18.7287
	209	1.5193	2.89257	7.0517	209	0.55324	1.04189	2.56962
	210	2.14275	1.83664	1.2806	210	0.935172	13.0587	1.66253
	211	1.22443	0.834072	3.85583	211	0.966063	3.77158	9.98921
	212	2.70722	3.45424	10.52	212	1.63444	2.87853	9.73365
	213	2.24104	1.22443	3.52445	213	0.940788	2.24385	9.61289
	214	3.12286	0.662764	2.54996	214	3.27731	1.13456	1.00257
	215	3.46828	1.0475	2.78024	215	0.724547	4.50174	9.3461
	216	0.640298	1.90966	2.51345	216	0.727356	2.08939	0.82003
	217	1.79171	0.600981	2.3618	217	0.550431	14.3927	2.04165
	218	2.74935	1.01661	3.35595	218	3.55253	0.87058	0.968872
	219	0.980105	1.39012	1.70184	219	0.817222	3.3756	1.29183
	220	2.12309	1.06155	1.74116	220	0.800372	3.12005	6.1418
	221	1.10367	0.600981	2.18207	221	1.71869	0.679614	4.0833
	222	1.3508	0.825647	5.74864	222	1.86192	8.25366	8.67491
	223	0.85373	1.19073	1.18792	223	0.831264	1.79452	0.845305
	224	1.37608	0.516732	2.00514	224	0.744206	2.95997	4.2181
	225	1.60917	0.803181	1.27498	225	3.07792	6.5462	12.4549
	226	0.850922	1.06997	1.33115	226	1.47999	3.6424	1.03346
	227	1.39293	0.572898	1.97144	227	1.23005	2.16803	9.94989
	228	2.40673	1.19635	0.88743	228	1.45752	1.32553	0.727356
	229	2.16241	2.43482	0.735781	229	0.710506	4.24057	9.73927
	230	4.20125	3.3391	2.33933	230	2.51064	3.63397	0.929555
	231	0.814414	1.88158	2.38988	231	1.7552	0.777906	1.2132
	232	3.33067	0.864964	0.940788	232	0.676806	2.17926	7.98968
	233	0.791947	1.45752	2.38707	233	0.589748	2.24385	1.11771
	234	1.216	1.63725	3.43177	234	0.794756	1.16826	3.73788
	235	0.985722	0.645914	2.32248	235	1.44067	1.47156	2.04446
	236	2.39269	2.26632	1.05312	236	2.67072	5.8385	0.572898
	237	0.637489	3.08073	2.23262	237	2.30283	0.600981	0.600981
	238	1.25532	6.65011	0.556048	238	1.72712	0.741397	7.67796
	239	1.67095	7.88016	1.6541	239	1.0812	1.95459	1.30025
	240	1.73274	1.33676	1.02785	240	1.51088	1.32272	1.95178
	241	1.12052	2.06131	3.72945	241	1.23285	1.78329	0.527965
	242	1.31149	2.74092	2.21015	242	1.63164	0.516732	1.3508
	243	1.97425	2.901	0.93798	243	1.4182	0.749822	2.9684
	244	2.34214	1.81979	0.640298	244	1.37889	1.57547	1.2806
	245	2.5977	1.80294	0.713314	245	0.999763	9.00348	0.707698
	246	1.35642	1.83384	3.67048	246	0.685231	1.95459	3.52445
	247	2.07254	0.907088	0.794756	247	0.525156	2.83921	1.15984
	248	3.68452	1.71027	2.77743	248	9.31521	1.55862	0.794756
	249	1.05593	2.05569	3.00771	249	1.2469	2.09782	1.65691
	250	4.35009	2.22981	2.71003	250	1.40697	5.88063	2.07254
	251	1.94898	1.50526	1.90966	251	1.50526	0.848114	2.61736
	252	1.33115	2.82237	7.99249	252	0.85373	4.17879	2.49941
	253	0.873389	2.19049	1.8226	253	0.895855	0.58694	0.679614
	254	2.33653	4.19844	0.996955	254	0.657148	4.45962	1.03627
	255	0.544815	1.71869	2.37022	255	1.55862	9.7842	1.16826
	256	3.04703	2.04165	0.915513	256	1.0475	0.556048	1.08401
	257	2.01076	1.45752	2.42358	257	0.556048	0.659956
	258	2.09501	1.39855	2.40954	258	0.665573	0.98853	2.48256
	259	1.54458	1.94336	0.966063	259	1.01661	1.3817	1.4182
	260	3.79124	2.22419	2.06693	260	0.505498	4.67305	5.95926
	261	1.63164	1.0812	4.76572	261	0.791947	1.72712	10.5846
	262	0.805989	0.831264	0.926747	262	1.75239	1.3817	16.6197
	263	1.79733	0.741397	0.732972	263		9.42754	9.50617
	264	0.721739	2.01357	1.92932	264	6.80457	0.895855	2.71565
	265	0.786331	1.33676	1.92651	265	0.651531	5.04375	2.63982
	266	0.547623	4.68148	2.65948	266	0.682423	1.2834	11.6405
	267	2.49098	0.556048	0.575706	267	0.511115	1.03346	4.61688
	268	0.758247	0.738589	4.33886	268	0.791947	2.71003	0.651531
	269	5.30492		2.14275	269	0.797564	2.26351	0.50269
	270	1.2806	2.74654	0.651531	270	1.71589	1.25251	2.13994
	271	6.06317	1.27779	1.33395	271	2.0585	1.30025	1.32272
	272	1.02223	3.39807	2.00795	272	10.3796	4.90895	1.24409
	273	1.45752	2.28598	2.4966	273	1.33115	1.27217	7.355
	274	1.30587	0.940788	2.36461	274	0.668381	1.12614	0.513923
	275	1.99672	1.86192	3.17621	275	1.89562	0.704889	0.51954
	276	0.584131	2.21577	3.21834	276	1.69342	2.47694	1.81979
	277	0.671189	3.05546	1.91247	277	2.01638	0.578515	11.0985
	278	0.915513	1.27217	0.513923	278	1.53896	1.26094	6.62203
	279	0.682423	2.03323	2.95436	279	1.27779	1.75239	3.91761
	280	0.612215	2.57523	0.634681	280	3.92042	0.912705	1.37046
	281	5.32458	2.16803	2.41797	281	5.04375	8.49799	3.92042
	282	1.3143	1.49403	4.75168	282	11.9578	3.88672	7.52912
	283	0.780714	1.65972	1.98829	283	0.718931	1.70184	2.30844
	284	2.22419	5.06622	0.499882	284	1.61759	2.03323	5.25156
	285	1.74116	1.26375	0.918322	285	1.69623	2.85045	30.8719
	286	1.19635	5.49589	1.52211	286	2.51626		0.800372
	287	1.8563	2.35618	0.960447	287	1.56704	1.63444	1.83103
	288	0.766672	4.39783	0.752631	288	2.83921	0.873389	1.09244
	289	3.8137	1.90966	0.629064	289	4.5214	3.96816	0.572898
	290	0.505498	2.07816	0.530773	290	1.09805	12.1179	7.01238
	291	0.814414	2.78586	0.800372	291	1.77205	3.90076	2.29159
	292	0.505498	1.40135	0.783522	292	0.690848	1.31991	10.6435
	293	1.51649	1.51369		293	0.828455	2.86168	0.766672
	294	0.907088	2.1259	4.24338	294	2.78305	1.70465	0.561665
	295	2.34214	1.41259	3.2717	295	2.73812	2.44605	1.20758
	296	0.648723	2.11748	1.06155	296	0.859347	1.22724	3.4093
	297	2.25228	0.775097	0.935172	297	2.59489	1.26655	0.862155
	298	3.08916	1.85911	1.20477	298	3.60027	7.09102	1.27217
	299	1.1486	3.70137	4.33886	299	1.86192	9.55672	2.21296
	300	0.651531	2.13433	3.27731	300	2.15398	3.39807	1.00819
	301	0.822839	3.09477	0.963255	301	4.04679	1.15984	0.845305
	302	2.47694	1.2806	0.643106	302	4.49613	2.04446	2.38146
	303	1.53896	2.05569	1.1149	303	4.13947	0.668381	11.6995
	304	1.26936	4.17598	1.18511	304	1.95178	1.53615	1.40135
	305	1.77767	1.3508	10.3065	305	4.83312	1.36485	17.611
	306	1.5193	0.786331	2.78024	306	3.1369	7.95879	8.88554
	307	2.10905	1.35923	1.35642	307	2.56962	0.814414	2.70722
	308	1.2469	2.227	4.81908	308	1.33115	1.50245	0.873389
	309	1.58389	1.97144	1.15984	309	3.11724	9.92462	5.9368
	310	1.02504	6.49284	1.40697	310	1.02223	2.61736	3.12566
	311	2.72969	1.50526	2.05008	311	1.94055	6.65011	1.76924
	312	2.16522	2.49941	3.21834	312	1.04189	6.58833	3.49917
	313	0.845305	2.16241	2.96559	313	5.61946	13.758	23.413
	314	3.60308	6.33277	2.47975	314	0.741397	0.926747	9.45001
	315	3.83055	1.49403	0.97168	315	2.67072	0.657148	0.682423
	316	1.39574	1.65972	1.74678	316	0.51954	2.64263	1.28621
	317	1.55862	2.0248	8.38004	317	1.49684	3.76596	6.99553
	318	1.05031	1.63725	4.46523	318	1.55862	13.494	0.783522
	319	2.22981	4.68148	1.18511	319	1.77767	3.36437	1.18511
	320	0.940788	11.9185	1.26375	320	6.94779	1.33115	1.20477
	321	1.69904	0.879005	2.00233	321	1.71027	1.86754	1.47437
	322	0.561665	4.39783	3.3728	322	1.81418	2.14275	12.6712
	323	1.69061	2.9684	2.39831	323	1.9574	13.3845	15.398
	324	0.943597	2.03603	1.31991	324	1.15703	3.82213	3.93165
	325	1.51369	2.28317	2.0248	325	0.505498	1.93774	1.0138
	326	2.12309	4.117	0.530773	326	1.33957	2.74654	3.69295
	327	6.98992	3.35033	1.0138	327	6.61641	5.37794	0.794756
	328	1.0475	1.44348	1.79452	328	0.55324	1.7215	5.56891
	329	1.4519	2.3281	2.68476	329	1.63725	1.39574	0.643106
	330	2.74654	2.10624	0.957638	330	2.70442	8.4699	3.33348
	331	2.00795	3.47109	2.62578	331	0.662764	0.811605	2.04727
	332	0.780714	2.47132	3.66486	332	3.42896	3.21272	2.17083
	333	0.822839	3.4767	0.912705	333	1.51649	1.68499	7.9279
	334	1.55019	3.32225	1.73274	334	1.60917	1.94898	6.34681
	335	0.755439	2.04446	1.20477	335	1.55581	2.56962	0.794756
	336	1.99391	1.64006	0.542006	336	1.33957	1.86754	28.468
	337	1.77205	5.96769	1.83103	337	4.06645	1.1458	18.4366
	338	1.33115	0.848114	0.584131	338	3.15656	25.0868	14.1596
	339	1.64568	1.95178	1.93774	339	2.51626	4.10015	5.77391
	340	0.629064	1.33676	0.974488	340	1.87596	3.91761	1.24128
	341	0.808797	0.606598	0.606598	341	1.26094	11.5534	1.51088
	342	3.26046	3.6452	3.26889	342	0.923938	1.43224	4.05522
	343	1.10086	3.06107	1.10648	343	3.74069	2.39269	0.926747
	344	1.49684	4.20406	0.505498	344	2.37303	5.59137	8.54011
	345	2.00795	3.11443	1.83384	345	1.53054	13.0643	0.676806
	346	0.662764	0.584131	1.90966	346	1.26094	3.67329	1.1458
	347	0.643106	1.10367	6.02666	347	0.640298	2.52468	1.09525
	348	1.06155	2.68757	0.977297	348	2.1596	3.69295	0.499882
	349	0.929555	0.977297	3.19587	349	3.61431	3.51883	5.07183
	350	0.780714	2.25789	3.10039	350	1.33957	1.33395	1.40978
	351	0.578515	2.02761	12.9211	351	2.9684	1.56424	0.533581
	352	1.49403	2.73531	2.09501	352	3.14813	3.75754	3.5413
	353	1.26094	3.28293	2.93751	353	1.61479	0.912705	3.89514
	354	0.696464	2.4292	3.3728	354	1.86473	1.52211	0.499882
	355	2.07816	5.11115	1.79452	355	0.752631	1.73835	6.22605
	356	3.36156	2.61736	1.71308	356	1.07278	1.22724	3.81651
	357	2.51345	2.63421	2.94874	357	0.850922	2.63421	6.75963
	358	1.68219	1.64568	3.7126	358	2.26351	3.40088	10.5677
	359	1.39293	5.92556	3.01614	359	2.68476	1.49684	0.648723
	360	0.952022	2.21577	3.84459	360	1.56704	3.19868	14.2157
	361	1.05874	2.64263	3.96254	361	1.86754	6.71189	9.97797
	362	1.5193	3.14813	3.34752	362	0.834072	3.85583	1.56704
	363	0.996955	2.15679	1.2132	363	1.37608	2.78305	0.575706
	364	0.946405	1.85349	2.37865	364	1.7889	22.5171	0.949213
	365	1.97987	1.74397	3.35033	365	2.31968	2.11467	8.56539
	366	1.216	2.21858	3.19306	366	1.29745	2.64825	2.3618
	367	2.30844	1.77205	0.766672	367	3.3391	14.929	7.06293
	368	1.70465	0.895855	2.64544	368	1.35361	3.40369	3.27451
	369	0.654339	4.06084	0.766672	369	1.53615	0.879005	0.617831
	370	1.67376	3.76035	0.996955	370	2.70161	1.40697	3.28012
	371	1.62602	1.85349	1.6878	371	5.65035	1.44348	2.77182
	372	0.612215	3.05265	2.60051	372	1.40135	3.4065	11.1968
	373	1.14299	1.76924	1.37608	373	0.679614	3.83617	3.21553
	374	0.542006	1.66253	10.6492	374	1.67376	2.77182	0.499882
	375	1.03346	0.794756	3.66767	375	0.685231	1.72993	1.04189
	376	0.814414	3.40369	5.35828	376	2.25228	5.1617	13.4856
	377	2.68476	2.41797	0.879005	377	0.926747	10.1717	1.18792
	378	0.623448	1.011	0.617831	378	2.05288	1.92932	11.5254
	379	1.89843	1.47156	3.51883	379	2.88696	0.794756	2.77462
	380	3.08073	1.91247	4.19002	380	2.40954	2.78305	0.567281
	381	1.87877	0.558856	1.77205	381	0.814414	2.73812	1.53615
	382	0.707698	0.909897	1.40978	382	1.60917	2.06412	1.79733
	383	1.19915	0.508307	3.98501	383	5.49027	2.70722	0.949213
	384	1.20196	2.21858	8.1301	384	3.49917	1.58109	2.47132
	385	1.43786	1.53334	1.80856	385	1.88158	18.1277	3.67048
	386	0.952022	1.47718	2.14275	386	5.01847	3.31663	0.808797
	387	1.99672	1.96863	2.23823	387	5.19259	1.00819
	388	0.668381	2.21858	4.53544	388	1.97425	2.9347	1.18792
	389	2.10905	8.86869	2.65667	389	2.49941	0.828455	0.991338
	390	2.51626	3.97097	1.17107	390	2.23543	0.800372	3.68452
	391	0.85373	5.28246	0.876197	391	1.37608	3.15936	0.769481
	392	2.23823	2.66791	2.68195	392	7.23424	1.17107	9.10739
	393	2.70722	1.68219	1.44629	393	1.553	0.884622	2.60332
	394	2.11467	1.22162	0.530773	394	5.35266	1.12895	21.0372
	395	1.05031	2.44886	0.637489	395	1.90123	7.2202	0.963255
	396	2.29159	3.22396	4.06364	396	2.7662	0.744206	8.30421
	397	0.718931	0.769481	3.22957	397	0.966063	1.00538	4.19564
	398	0.693656	2.98244	2.74092	398	0.994146	3.31663	1.19915
	399	1.89	1.93493	1.95178	399	5.03252	2.58647	2.03884
	400	2.57523	1.39012	2.51907	400	1.15703	0.980105	1.09525
	401	2.75777	9.96955	1.39574	401	0.943597	2.37022	3.98782
	402	0.926747	0.600981	13.6934	402	1.26094	1.08401	18.4619
	403	3.16498	13.1458	2.69318	403	9.59042	1.81137	1.46314
	404	3.28574	5.18417	4.02152	404	2.26632	15.3363	1.07278
	405	2.58647	1.0138	1.94336	405	0.755439	3.38965	0.654339
	406	3.40088	4.36694	0.547623	406	0.744206	2.99086	3.36156
	407	1.24409	2.18207	1.48841	407	0.786331	1.92651	2.83921
	408	0.634681	1.79171	0.890239	408	3.16779	6.8158	2.58366
	409	0.864964	1.96863	1.71027	409	1.90123	1.79733	1.24409
	410	1.34519	1.60355	1.24128	410	9.39665	1.69904	7.87454
	411	2.04165	2.01076	5.3976	411	1.63725	2.51345	2.64263
	412	1.96863	1.81699	1.3143	412	8.25366	14.1034	3.56095
	413	0.690848	0.556048	3.19306	413	2.10905	2.96559	1.4154
	414	1.0784	3.28855	15.1341	414	1.08401	1.99953	1.80856
	415	1.28621	3.05826	0.898663	415	1.35923	1.93213	3.48513
	416	0.617831	1.08682	1.60074	416	0.985722	2.8336	15.53
	417	1.32553	2.93189	4.8584	417	0.50269	1.03346	1.77767
	418	1.70746	2.08097	2.29721	418	2.19611	0.786331	2.59208
	419	1.27498	0.556048	1.69342	419	1.03346	4.19844	6.8158
	420	1.43505	1.40135	2.45447	420	1.05312	9.53987	1.33395
	421	1.94898	0.648723	1.83384	421	2.40112	3.20149	7.31287
	422	1.0475	2.24666	1.89562	422	1.37608	2.6651	1.77486
	423	1.91528	3.9485	2.79709	423	1.00257	3.08916	1.85911
	424	1.42663	0.631873	5.16732	424	1.07559	1.27779	0.907088
	425	0.932363	1.27498	1.91528	425	1.87877	2.77182	3.27731
	426	1.29464	0.834072	2.16241	426	2.69037	0.915513	0.572898
	427	1.44348	5.01286	2.77182	427	0.929555	2.29721	13.7299
	428	1.21039	1.45471	3.49355	428	3.12566	3.24642	4.93422
	429	1.23005	5.21786	0.803181	429	1.43786	0.688039	0.761056
	430	0.564473	0.671189	2.5977	430	0.769481	0.640298	1.97425
	431	1.92089	3.13971	2.04727	431	2.0585	3.69014	1.23566
	432	2.00514	7.0854	1.00538	432	3.04703	0.735781	1.011
	433	0.547623	9.34891	2.87011	433	1.08963	3.20711	14.7044
	434	0.982913	1.98548	1.50245	434	0.805989	1.56985	3.88391
	435	2.6314	6.72313	0.90428	435	2.76901	1.98268	7.32972
	436	3.07792	0.710506	0.673998	436	0.766672		7.66391
	437	1.57266	1.82541	1.46314	437	13.0419	19.8436	13.3086
	438	2.59208	1.81137	0.952022	438	0.699273	6.37209	3.38122
	439	2.19611	1.35642	2.23823	439	1.39574	11.9326	10.9244
	440	1.58951	2.61455	6.29345	440	1.02785	5.57171	0.884622
	441	1.03346	3.92604	2.71284	441	0.842497	3.03018	8.42216
	442	2.19892	1.59794	0.567281	442	1.77486	1.87877	1.62602
	443	0.828455	1.81137	4.7236	443	1.32272	3.29697	5.14204
	444	1.92932	1.46875	2.35618	444	1.4519	2.34495	11.2305
	445	0.926747	1.12333	0.907088	445	1.90404	2.91223	10.7081
	446	1.73835	6.81861	8.2649	446	2.93189	3.09196	1.22162
	447	2.35618	1.05031	1.06435	447	3.7463	1.52211	4.47928
	448	0.690848	2.28598	1.58389	448	0.738589	1.05312	4.19564
	449	1.23847	1.53054	1.15141	449	1.50807	1.62602	2.51626
	450	3.48513	3.26889	1.03627	450	1.40135	0.783522	3.03018
	451	1.76644	0.777906	4.01871	451	2.71846	0.839689	19.3241
	452	2.47694	4.23776	2.21296	452	0.845305	0.516732	27.7884
	453	0.83688	0.87058	3.45985	453	3.86706	3.26889	3.30821
	454	2.01918	1.49964	1.49964	454	3.05265	0.530773	0.606598
	455	3.21272	4.43715	1.69061	455	4.50736	0.592556	0.918322
	456	2.04446	1.50245	1.00819	456	2.30563	0.727356	1.69061
	457	0.640298	2.26632	6.48442	457	4.10015	0.805989	9.7505
	458	0.996955	1.15984	2.49098	458	2.32248	0.873389	2.40392
	459	1.99672	1.2469	1.20196	459	1.67938	0.727356	3.39526
	460	0.595365	1.35361	1.84226	460	1.02504	7.33253	3.19587
	461	0.893047	3.09758	2.94312	461	0.828455	1.3817	25.1794
	462	1.23005	1.92932	0.777906	462	1.16265	0.909897	2.76058
	463	1.34519	1.62602	3.15656	463	5.0269	1.37608	4.6225
	464	1.46314	1.50526	1.50526	464	0.710506	1.59794	0.629064
	465	1.68219	1.10648	1.79452	465	1.63164	0.95483	12.2162
	466	0.777906	1.03627	1.58951	466	2.10624	2.19611	0.879005
	467	2.68476	1.90123	2.77462	467	2.85887	1.14299	15.0807
	468	3.38965	2.26632	1.86473	468	2.36742	2.33933	1.54458
	469	0.556048	1.06155	5.17855	469	2.23543	1.30025	1.61479
	470	0.850922	2.78867	9.98359	470	1.07559	1.31149	1.53615
	471	3.6761	4.77415	3.22115	471	6.25975	0.752631	1.64006
	472	1.53896	1.78329	1.62321	472	0.800372	0.679614	1.44067
	473	1.85349	2.90661	3.46828	473	4.51578	1.79171	11.8876
	474	2.75777	5.69528	2.03884	474	2.32248	1.20477	5.50431
	475	0.982913	2.11467	1.25532	475	3.42896	0.741397	2.84764
	476	0.842497	1.30868	3.75192	476	2.25789	1.07278	5.18136
	477	0.668381	11.5478	0.626256	477	0.968872	2.47132	2.69599
	478	2.53592	1.02223	6.72313	478	2.35899	2.35618	1.95459
	479	3.17902	2.99648	4.99882	479	2.91785	1.1149	10.7643
	480	3.26889	1.0784	1.64568	480	1.15703	7.29041	3.08073
	481	0.623448	2.20453	1.27498	481	1.37046	2.08658	4.21249
	482	1.16545	4.85278	6.00981	482	2.87291	4.04399	3.6115
	483	1.64849	2.03884	2.97401	483	2.01357	2.49941	3.20149
	484	1.87877	2.67633	0.747014	484	1.28902	2.01918	9.81509
	485	1.38731	2.7325	1.81979	485	1.90966	0.60379	1.85349
	486	0.499882	1.42944	2.33091	486	1.73274	1.92932	2.48537
	487	1.2834	0.98853	2.15398	487	1.1149	5.91714	2.92908
	488	1.94055	1.02504	2.23262	488	2.43201	3.36437	1.06997
	489	2.73531	7.2539	2.901	489	2.33933	7.36623	1.39855
	490	2.05288	3.54972	4.07207	490	4.17879	8.89958	2.94031
	491	1.44348	2.24385	2.04165	491	1.64849	16.4764
	492	1.19915	1.32834	2.40392	492	1.02785	1.54177	1.01661
	493	3.49636	3.34752	2.60051	493	0.704889	3.57219	17.7486
	494	1.01661	0.901472	0.864964	494	2.15118	2.61174	12.1881
	495	2.71565	1.40135	1.54458	495	9.92462	79.0627	0.741397
	496	1.51649	2.42358	4.6225	496	1.58951	4.84436	1.73554
	497	1.72431	0.665573	2.8673	497	1.89	1.99391	13.7187
	498	1.34519	1.71027	0.657148	498	11.4636	1.3171	17.9873
	499	2.14275	2.01357	0.654339	499	2.73812	1.58389	1.05874
	500	0.550431	1.0784	2.84764	500	8.4671	1.17107	0.721739
	501	1.25251	0.867772	6.55463	501	4.98197	11.7135	2.62017
	502	1.69904	1.79733	4.61127	502	4.03837	4.86121	1.43786
	503	2.16241	0.87058	0.915513	503	3.7098	1.20758	13.2974
	504	2.87011	1.70465	0.884622	504	1.55862	1.12052	1.99672
	505	2.54996	0.842497	4.98477	505	1.28621	1.01942	8.571
	506	1.21881	1.16265	2.24385	506	1.25532	2.64263	1.08682
	507	0.693656	3.04703	5.89467	507	1.19073	2.14837	4.24057
	508	2.08939	1.66534	4.30235	508	10.2728	1.33676	7.44767
	509	2.30283	0.58694	3.28293	509	0.539198	2.01638	0.994146
	510	1.18511	0.511115	3.19026	510	0.968872	7.6246	12.3735
	511	1.28902	2.6314	3.29136	511	0.97168	2.60612	0.623448
	512	1.26655	1.23285	5.91714	512	0.637489	0.777906	2.76901
	513	0.90428	1.1458	3.59746	513	6.76806	0.85373	6.71189
	514	1.93493	1.04189	0.895855	514	1.25813	1.67938	2.18768
	11		1.03346	3.26889	11	3.23519	2.33653	0.561665
	1	0.772289	4.15351	4.01029	1	1.90966	3.26046	16.923
	2	0.688039	1.98548	3.28855	2	1.77205	3.2043	32.6018
	3	0.595365	0.679614	5.60261	3	0.898663	2.04165	27.9765
	4	0.850922	2.02761	9.07369	4	3.28855	2.44043	0.803181
	5	2.93751	1.08963	1.01942	5	2.78586	1.45752	3.93727
	6	1.77205	2.16522	4.10858	6	2.95716	1.27217	3.52164
	7	0.53639	0.828455	11.3484	7	2.08939	2.28598	1.52773
	8	0.769481	1.26936	4.25742	8	2.51626	3.39245	1.63725
	9	1.08401	2.14556	1.02785	9	5.51555	1.42101	2.6988
	10	0.648723	1.2497	2.81956	10	3.1706	10.8092	15.6396
	11	2.74935	1.61759	3.52445	11	2.41235	2.63982	1.0138
	12	1.80856	2.76339	2.55277	12	1.63725	3.4065	7.93632
	13	0.544815	2.32248	2.59489	13	1.22443	3.03299	1.12333
	14	0.901472	1.4182	2.02761	14	1.08963	1.73274	3.65644
	15	3.20991	4.9595	0.516732	15	4.78257	5.59699	5.13642
	16	0.890239	2.24666	2.36742	16	0.505498	12.3679	3.7772
	17	2.63421	1.53334	3.25485	17	2.06693	1.43505	3.49075
	18	1.89843	0.626256	1.83103	18	2.10624	1.74678	0.777906
	19	1.05031	3.41211	1.74397	19	1.02785	0.696464	4.15351
	20	3.71541	1.46314	3.59465	20	1.49122	2.47132	3.51602
	21	1.42944	2.1933	1.84226	21	3.42054	1.97987	2.00233
	22	0.547623	1.553	0.766672	22	2.91223	4.29112	0.966063
	23	1.90123	2.4292	0.879005	23	2.55277	0.85373	3.10039
	24	0.797564	2.48817	1.59794	24	3.35314	0.693656	15.9176
	25	0.626256	6.0744		25	0.612215	0.522348	13.6372
	26	1.29464	3.01333	0.895855	26	1.93774	12.0112	2.55277
	27	0.800372	1.12333	1.23566	27	2.62859	3.64801	0.879005
	28	2.16803	1.84226	1.89843	28	2.57523	0.564473	14.446
	29	1.06997	1.0812	1.39574	29	4.14509	0.55324	6.56586
	30	1.67376	0.895855	6.59956	30	1.40135	3.69295	2.60332
	31	1.3508	1.71027	1.79171	31	2.02199	1.99953	16.805
	32	2.95716	2.53311	2.88134	32	3.58061	7.7257	2.24104
	33	1.1486	5.39479	8.55134	33	1.10929	3.16779	14.7802
	34	1.01661	1.32272	6.51812	34	7.17527	0.558856	3.6789
	35	0.598173	6.25414	1.52773	35	1.65972	2.05569	3.75192
	36	1.47156	1.69342	6.32996	36	1.50807	0.721739	12.5588
	37	1.1121	0.923938	4.14789	37	0.527965	0.982913	2.27755
	38	0.716122	1.71308	1.89281	38	1.06716	1.50245	8.59909
	39	1.57828	1.68219	11.003	39	1.9911	0.679614	0.811605
	40	0.716122	3.74069	2.15118	40	2.38427	3.61712	21.4696
	41	1.73274	2.04165	2.25789	41	1.96302	2.17364	1.10367
	42	0.828455	1.2469	1.348	42	1.45752	2.26351	8.60751
	43	0.530773	1.90123	9.62132	43	3.08354	3.95974	2.28878
	44	1.3817	3.28012	2.57523	44	0.732972	1.44629	2.03042
	45	2.56119	1.79733	2.38427	45	1.49122	7.70042	1.69904
	46	0.637489	1.90123	2.43482	46	1.26094	1.58951	1.19354
	47	1.44629	0.786331	2.75777	47	4.50174	7.29883	4.98477
	48	0.665573	0.811605	0.575706	48	0.732972	2.96278	11.9943
	49	2.14556	2.71284	1.22724	49	3.88391	0.609406	2.03323
	50	1.29745	0.561665	0.839689	50	0.727356	0.800372	2.55277
	51	2.15679	1.40416	0.623448	51	2.25228	0.789139	2.43762
	52	0.643106	1.02785	2.33653	52	2.69037	1.99672	16.6168
	53	2.64263	0.772289	1.22443	53	0.926747		0.724547
	54	0.612215	1.49122	1.88439	54	0.690848	2.43482	9.79543
	55	1.71027	1.67095	2.30002	55	0.592556	8.89115	1.2469
	56	0.637489	0.584131	0.822839	56	2.63421	11.2501	3.13971
	57	1.06716	1.15984	0.511115	57	1.05031	1.52773	5.72336
	58	1.00257	1.43224	6.48442	58	1.08401	6.87197	1.3171
	59	0.777906	0.968872	3.69295	59	0.881814	2.08378	7.44487
	60	1.0812	2.28878	1.97425	60	1.61759	8.83779	7.00115
	61	2.04727	1.00538	2.30563	61	1.51649	3.57219	6.54901
	62	2.00795	1.56143	0.859347	62	2.26351	2.86449	1.99391
	63	1.70184	0.544815	1.11771	63	2.66229	3.29697	2.02199
	64	3.16498	1.59232	0.923938	64	0.822839	2.85887	3.16498
	65	0.581323	1.78048	2.44324	65	1.14018	3.68733	5.91152
	66	0.960447	1.02504	1.88719	66	2.10624	9.82913	1.44067
	67	2.04727	0.805989	0.963255	67	2.61736	3.31382	3.17341
	68	0.530773	0.803181	5.94241	68	1.37046	2.69037	0.55324
	69	1.41259	1.18792	2.564	69	1.94617	2.66229	1.92651
	70	1.3508	0.547623	6.54059	70	0.817222	8.35476	1.79733
	71	3.42615	0.516732	2.21015	71	1.31149	3.01333	3.40088
	72	0.738589	0.696464	2.51345	72	3.43739	8.78444	14.8953
	73	1.38731		1.29745	73	3.45705	2.14837	1.44348
	74	2.57804	0.710506	4.40345	74	2.77462	14.0304	1.13737
	75	2.13433	3.3728	3.32786	75	11.3232	3.04703	1.0138
	76	1.32272	0.581323	2.96278	76	1.86192	1.16545	1.59794
	77	3.35314	0.842497	7.23143	77	0.95483	15.8446	0.645914
	78	2.49098	3.65644	0.572898	78	0.721739	2.58366	2.901
	79	0.651531	1.32553	0.567281	79	3.08635	2.76901
	80	1.02223	0.775097	8.14133	80	0.657148	23.6882	18.7034
	81	0.645914	0.88743	0.688039	81	1.57266	1.46594	3.38122
	82	1.84788	5.58576	0.775097	82	1.6878	2.21296	7.64706
	83	2.03042	1.32272	6.59675	83	1.91247	3.05265	7.06013
	84	0.848114	0.834072	0.749822	84	0.744206	11.0339	1.87034
	85	0.550431	0.662764	2.74092	85	1.72431	1.67095	1.89843
	86	2.45447	2.4629	1.04189	86	1.22443	5.65035	4.34728
	87	1.15703	1.76363	1.96863	87	2.55277	35.6011	1.47999
	88	1.47718	2.28878	2.33372	88	4.77415	1.8226	1.8563
	89	1.81418	1.56424	4.09454	89	4.34728	6.99273	7.34377
	90	1.86192	0.915513	2.18207	90	2.57523	3.31663	2.07816
	91	1.17669	2.4292	2.1933	91	3.53568	2.28036	5.71494
	92	2.89257	0.786331	1.32553	92	0.693656	2.53592	30.0968
	93	0.533581	6.36366	2.39269	93	0.839689	6.19516	10.5509
	94	0.550431	2.0585	1.9237	94	1.90123	6.19235	2.06973
	95	0.839689	1.12614	0.850922	95	4.1844	2.98244	4.18721
	96	1.55581	0.811605	7.33815	96	1.09805	2.69599	3.45705
	97	4.01871	1.79452	1.10367	97	3.36718	1.0447	1.02223
	98	0.643106	1.22162	0.811605	98	0.533581	3.14251	1.55862
	99	0.805989	4.75449	4.50736	99	0.716122	2.72688	8.14133
	100	1.08963	1.74959	1.3817	100	1.90404	13.3199	5.35266
	101	2.39831	1.46314	1.50245	101	0.932363	0.640298	17.0044
	102	1.19354	0.598173	2.30563	102	2.68476	1.62883	19.5993
	103	1.80294	0.716122	0.511115	103	0.859347	0.909897	2.45167
	104	1.86192	2.4292	2.10063	104	0.704889	1.96583	1.08401
	105	3.81651	1.46875	1.08963	105	1.80294	2.26632	2.63421
	106	0.862155	0.797564	1.19915	106	2.88415	2.5977	2.35338
	107	1.49684	2.72127	2.21296	107	2.78305	0.710506	1.6878
	108	1.98268	0.859347	1.49684	108	0.581323	10.2083	2.3955
	109	1.61759	0.749822	3.31382	109	0.676806	11.1294	0.659956
	110	0.929555	2.73812	0.516732	110	2.6314	7.85769	0.907088
	111	3.86987	1.216	0.940788	111	1.10929	1.84226	9.80947
	112	2.46571	0.589748	1.05593	112	3.7463	1.53615	1.71589
	113	0.665573	0.800372	4.50736	113	3.05826	3.56938	9.76173
	114	2.61455	1.50245	1.9911	114	1.1458	1.77767	2.05569
	115	1.74959	2.99648	6.43387	115	2.84483	2.67633	2.72407
	116	2.17364	1.87596	0.730164	116	5.86659	2.78305	1.76082
	117	4.67024	1.86754	0.842497	117	2.52749	3.17341	18.212
	118	1.15141	1.49122	2.31968	118	1.74116	0.620639	1.61759
	119	1.44909	0.707698	0.985722	119	0.634681	0.511115	11.4074
	120	1.63164	2.51626	0.648723	120	2.54434	1.51369	15.9681
	121	1.15703	0.542006	1.10929	121	2.95155	7.19492	1.06435
	122	0.550431	2.10063	2.61455	122	1.4519	1.55581	5.74302
	123	1.53334	0.755439	0.814414	123	4.02994	0.845305	1.30868
	124	2.00795	4.28831	1.14018	124	3.04703	1.66534	14.3561
	125	0.533581	0.982913	2.44043	125	0.55324	3.12286	1.16545
	126	1.02223	0.547623	2.54434	126	1.84507	0.949213	4.16194
	127	1.43505	0.822839	0.60379	127	4.31639	2.81113	8.35476
	128	0.654339	5.28807	1.81418	128	2.8336	0.982913	0.654339
	129	1.87034	2.88415	1.09525	129	2.0922	0.881814	4.00748
	130	1.08963	0.662764	1.53896	130	1.0138	3.58623	1.2497
	131	0.676806	1.18511	0.912705	131	0.716122	1.20477	42.4647
	132	0.626256	1.40978	0.932363	132	1.63725	0.665573	7.10225
	133	2.18768	1.6541	2.11186	133	2.35338	1.58951	2.88976
	134	2.24947	0.659956	9.72522	134	1.42382	2.30844	4.65058
	135	0.864964	1.68219	3.84459	135	1.94898	2.00233	0.884622
	136	3.35314	0.907088	0.542006	136	0.783522	0.915513	0.673998
	137	2.96278	1.84788	0.525156	137	1.66253		13.4659
	138	0.95483	0.935172	0.643106	138	1.89562		1.10086
	139	0.749822	0.814414	1.51088	139	1.89843		2.2944
	140	1.49122	1.43505	1.50245	140	3.79404		9.93585
	141	1.94898	0.791947	2.20734	141	0.949213		6.56024
	142	1.59794	1.65972	0.797564	142	1.19635		13.89
	143	1.05593	1.44909	0.923938	143	1.66253		1.3171
	144	1.91808	2.63702	2.31687	144	1.69342		1.48841
	145	2.20453	1.67095	3.22957	145	2.25228		3.01895
	146	1.49684	1.08963	6.16708	146			3.45705
	147	2.28878	0.814414	0.758247	147	12.2443		4.96792
	148	0.867772	1.03346	1.46875	148	2.34495		1.36765
	149	0.508307	0.98853	2.08097	149	0.721739		10.0061
	150	2.21296	0.589748	2.08378	150	2.30844		19.5965
	151	0.856539	1.05593	2.45447	151	2.30844		17.5745
	152	0.631873	3.25766	2.53311	152	3.28293		17.1926
	153	1.216	0.834072	2.24666	153	6.9169		2.95155
	154	1.69342	0.527965	0.615023	154	1.72993		2.44324
	155	1.94617	1.10086	2.25789	155	1.19915		12.0196
	156	1.03065	1.80014	3.7772	156	5.34143		0.859347
	157	1.74116	1.35361	1.44629	157	0.87058		1.6878
	158	1.40135	0.735781	2.84202	158	1.36485		0.53639
	159	1.86754	2.08939	2.13713	159	1.88158		0.747014
	160	1.93213	0.688039	3.70699	160	2.21858		5.24595
	161	1.71027	1.92932	1.44909	161	0.822839		2.07535
	162	1.06997	0.645914	3.62555	162	0.839689		1.30587
	163	0.659956	0.963255	0.595365	163	1.2132		1.96863
	164	1.11771	0.721739	3.40088	164	1.42382		1.64287
	165	1.76644	1.60636	0.789139	165	3.36437		2.89819
	166	0.704889	1.51369	1.02223	166	2.23543		4.09173
	167	2.0585	2.56119	2.18207	167	3.1369		1.1149
	168	1.30868	1.32272	1.40978	168	0.918322		0.727356
	169	2.80271	0.88743	1.60636	169	1.42944		1.16265
	170	1.22724	0.606598	3.42896	170	1.53896		3.69575
	171	1.60917	1.02223	1.02504	171	8.08516		0.592556
	172	2.2944	1.09805	0.752631	172	2.48256		0.800372
	173	1.13456	0.699273	2.32248	173	3.35595		2.23543
	174	3.36999	0.516732	0.850922	174	2.04165		0.539198
	175	1.64006	2.12028	3.5441	175	2.70161		14.1736
	176	1.3817	0.620639	0.95483	176	1.16545		0.718931
	177	0.648723	1.63444	4.30797	177	1.76924		0.923938
	178	1.1121	1.03346	1.56704	178	1.32272		2.17645
	179	5.50712	1.81418	0.581323	179	0.556048		2.27474
	180	0.834072	0.595365	2.95716	180	1.27779		2.49379
	181	2.45167	0.968872	1.46033	181	0.763864		0.957638
	182	2.77182	1.48279	0.862155	182	2.58085		0.797564
	183	1.12333	1.64006	2.2944	183	1.09525		1.76363
	184	1.29464	1.8226	1.02785	184	1.87877		1.65129
	185	1.04189	5.66439	1.56143	185	0.943597		1.01942
	186	0.690848	0.730164	2.89819	186	1.65129		1.21881
	187	1.35642	1.1823	1.09805	187	7.23424		0.83688
	188	1.47999	3.87829	8.61594	188	3.52725		3.09758
	189	1.68219	3.16498	1.89281	189	2.88976		3.16498
	190	1.35642	0.578515	1.25251	190	0.662764		0.651531
	191	3.34471	3.12566	2.89819	191	1.83384
	192	1.15141	0.561665	1.16826	192	0.727356		1.24409
	193	2.22138	0.511115	4.11419	193	0.808797		16.2321
	194	1.64568	1.27779	1.79452	194	0.550431		12.219
	195	0.923938	2.39269	12.0702	195	0.923938		10.9497
	196	0.637489	4.47928	3.25485	196	1.75239		1.56143
	197	1.36204	0.780714	3.96816	197	1.69342		1.03065
	198	1.35642	1.50807	0.85373	198	8.71142		7.70042
	199	2.08939	1.43786	1.69061	199	0.985722		7.73412
	200	0.679614	1.87596	2.61174	200	3.95693		14.9431
	201	0.513923	0.659956	1.79171	201	0.752631		1.23566
	202	1.05593	2.65948	1.6204	202	4.23214		2.20734
	203	3.07231	2.82517	6.13619	203	2.40673		0.808797
	204	2.71284	1.02785	2.49098	204	2.74935		1.0784
	205	2.15679	1.25251	2.87853	205	1.14299		5.41445
	206	1.1823	0.637489	2.93189	206	1.77486		1.70465
	207	1.8563	0.803181	3.54691	207	1.81979		3.8137
	208	2.84202	0.985722	3.79966	208	4.3866		11.253
	209	1.6878	1.0812	1.44067	209	1.1121		3.72945
	210	1.94055	0.747014	0.702081	210	1.53615		0.55324
	211	3.3756	3.65925	3.06669	211	1.09244		3.63116
	212	1.85911	1.22443	3.07231	212	1.83384		3.69014
	213	0.657148	0.505498	1.71308	213	1.39855		2.18488
	214	1.50245	0.797564	5.07745	214	1.40978		11.1575
	215	2.29721	1.10929	3.72103	215	2.31968		2.14556
	216	2.99086	1.72431	2.84764	216	3.89234		0.994146
	217	1.26094	0.58694	3.55534	217	1.0138		20.3856
	218	1.65691	0.749822	2.73531	218	1.99391		2.15118
	219	2.22138	0.808797	2.99929	219	1.33957		2.46571
	220	5.128	0.876197	2.76901	220	3.36718		3.45143
	221	0.763864	0.789139	1.01942	221	0.707698		10.3852
	222	1.76082	0.617831	0.640298	222	2.37303		2.76339
	223	2.01076	0.752631	1.44067	223	3.74911		1.46314
	224	5.32739	1.08963	1.00538	224	1.17388		2.78586
	225	1.36204	5.15608	0.556048	225	2.68476		5.63631
	226	0.749822	1.74116	9.72242	226	1.22162		1.38731
	227	2.30002	1.64006	1.19915	227	0.93798		3.45985
	228	2.79709	0.755439	14.4741	228	2.24104		10.3009
	229	0.556048	1.00257	2.12309	229	0.814414		7.4224
	230	0.631873	0.747014	2.78586	230	0.542006		3.04984
	231	1.3845	1.23285	7.00677	231	0.918322		1.03908
	232	1.76363	0.679614	2.65948	232	2.88134		0.862155
	233	0.842497	1.18792	1.07278	233	1.42663		2.96278
	234	2.06973	1.0475	1.18792	234	2.55277		1.55862
	235	1.88158	1.00257	4.68148	235	3.49355		6.89163
	236	2.58927	0.763864	3.15094	236	0.567281		1.14018
	237	2.17926	0.786331	2.42358	237	7.48699		8.29017
	238	0.626256	0.980105	1.27498	238	4.93422		8.68614
	239	3.3419	0.567281	0.595365	239	4.60565		1.47437
	240	1.51088	0.679614	5.99577	240	0.51954		1.34519
	241	1.70184	1.02785	2.49379	241	1.25532		4.82189
	242	1.10086	0.982913	1.76644	242	1.16545		5.75425
	243	2.14837	2.01357	1.07559	243	1.98829		14.9347
	244	0.856539	0.598173	0.848114	244	2.26351		10.9216
	245	0.803181	3.03299	0.645914	245	3.50479		3.13128
	246	0.629064	0.828455	1.70746	246	2.46571		1.39293
	247	1.10929	0.676806	14.2607	247	2.25508		2.50502
	248	0.606598	1.05593	1.20758	248	2.12028		1.00819
	249	1.9911	0.609406	2.22419	249	2.44886		1.94617
	250	1.83945	0.960447	1.06435	250	1.52773		4.93142
	251	1.30306	0.741397	1.96021	251	5.40602		0.598173
	252	2.65948	0.544815	0.761056	252	0.567281		6.44229
	253	0.623448	0.547623	0.659956	253	1.76363		7.17246
	254	2.20734	0.612215	0.572898	254	2.68476		8.82656
	255	0.828455	0.645914	1.10648	255	1.03065		0.713314
	256	1.13737	1.1486	0.643106	256	2.78305		1.26936
	257	0.730164	1.12895	2.42358	257	1.05031		0.707698
	258	1.42101	0.83688	3.73226	258	2.91223		43.2931
	259	2.62297	1.08963	0.556048	259	1.4154		10.2644
	260	0.963255	2.47413	1.1149	260	0.561665		1.37327
	261	1.74959	0.828455	8.21996	261	1.18792		1.10086
	262	1.47437	1.07278	1.71869	262	0.758247		2.71003
	263	1.4519	0.929555	3.58904	263	2.58366		2.17926
	264	0.654339	0.693656	0.676806	264	6.25694		10.9019
	265	0.693656	7.67234	2.86168	265	2.94031		0.797564
	266	1.80014	1.07278	1.3845	266	1.60355		2.58927
	267	0.707698	2.31125	1.00819	267	1.40135		8.66087
	268	1.66253	2.45728	3.33629	268	9.19726		0.651531
	269	1.70184	0.825647	4.13666	269	1.40135		10.1465
	270	3.09477	1.16826	0.710506	270	0.789139		9.13548
	271	1.85069	0.982913	3.30821	271	2.13152		3.39526
	272	2.16241	1.60074	1.40135	272	1.22162		26.8757
	273	1.2806	0.499882	1.43505	273	2.24104		10.4105
	274	2.38707	0.645914	0.690848	274	1.011		0.637489
	275	1.15141	2.1933	2.78305	275	2.67633		1.79452
	276	1.19635	1.80014	2.45167	276	0.699273		3.443
	277	2.51064	1.36485	3.11443	277	2.87291		24.1319
	278	1.75239	0.85373	1.72993	278	0.732972		2.95716
	279	2.16522	0.747014	1.29183	279	2.56962		7.32411
	280	1.32553	0.848114	2.95997	280	1.40978		5.62507
	281	2.33091	2.00514	2.13152	281	2.14837		9.93585
	282	1.6878	1.34238	6.02947	282	0.600981		4.30516
	283	1.44348	0.690848	4.73764	283	3.1369		3.23519
	284	2.63421	1.05312	2.01638	284	2.75777		3.2717
	285	1.86192	1.0784	1.55581	285	1.49122		1.00257
	286	1.93493	0.752631	1.47437	286	0.556048		0.915513
	287	0.620639	0.564473	1.4856	287	0.88743		5.33862
	288	2.91223	0.704889	2.02761	288	2.04165		0.786331
	289	3.74069	0.761056	8.79286	289	3.24642		0.98853
	290	1.03627	0.665573	0.713314	290	1.99672		1.99672
	291	2.59208	0.93798	0.696464	291	2.00795		5.40883
	292	0.85373	0.567281	4.27427	292	1.29464		0.696464
	293	0.769481	0.83688	0.789139	293	2.19049		9.20849
	294	1.95178	0.850922	1.49964	294	6.88882		4.84436
	295	1.39012	0.873389	1.18511	295	5.17012		1.39855
	296	0.761056	0.842497	2.90661	296	2.83641		4.24338
	297	0.786331	0.994146	5.94522	297	0.676806		1.27779
	298	2.33933	2.58927	2.99086	298	1.71308		5.59699
	299	0.952022	0.783522	0.542006	299	1.84226		9.76173
	300	1.37889	0.90428	3.76877	300	0.688039		9.86283
	301	0.606598	1.53334	1.07559	301	3.33629		1.02223
	302	2.43201	0.696464	6.45072	302	1.10648		12.1291
	303	1.84788	0.505498	2.64825	303	5.3639		10.3065
	304	2.97682	0.895855	3.63959	304	0.598173		12.6515
	305	3.72665	1.02504	2.3281	305	3.43177		13.4294
[truncated: 442 more rows]

## Sheet: Fig. 5d
Figure 5d
	UV irradiation
	Dose (mJ/cm2)	Vector (CFU/ml)				ΔN-E614K (CFU/ml)				ΔN-L709R (CFU/ml)
	0	197000000	127000000	123000000	117000000	170000000	148000000	128000000	113000000	180000000	97000000	113000000	86700000
	0.5	69300000	23700000	35000000	46700000	9370000	4630000	3930000	5400000	41700000	13200000	29000000	10300000
	1	75300000	20200000	18000000	39700000	4500000	1250000	1080000	2530000	48700000	34700000	5900000	8230000
	2	39000000	21700000	13700000	21700000	503000	853000	48000	397000	10600000	15200000	1430000	1870000
	5		5170000	5830000	7700000	12100	5930	167	2200		330000	10900	55700
	10		1830000	933000	900000	100	100	100	100	17400	3800	233	1200

## Sheet: Fig. 5e
Figure 5e
	OFX treatment
	Time (hours)	Vector (CFU/ml)				ΔN-E614K (CFU/ml)				ΔN-L709R (CFU/ml)
	0	2180000000	4140000000	905000000	2000000000	217000000	5630000000	193000000	940000000	223000000	1370000000	250000000	467000000
	1	10300	17700	7400	8670	650	377	413	6070	410	1590	660	603
	2	3900	2700	5300	3570	253	217	246	627	140	370	512	353
	4	3030	1430	3600		26.7	223	54		120	253	242
	6	1930	1100	2430		15	35	28		53.3	167	158
	24	470	38	346		10	10	10		10	10	14

## Sheet: Supplementary Fig. 1
Supplementary Figure 1
	MtaLon (μM)	ΔFP (mP)
		S678A			Y224S			Y397A			M217A
	5	45.3333	45	51	3.7	4	2.66667	4.66667	4	3.7	3.66667	0.666667	2.33333
	2.5	34	34	36	5.3	4.33333	2.33333	3	4	-1.3	0.333333	-2	-4.33333
	1.25	27.6667	21	22	5	5.33333	4.33333	2.66667	4.33333	1	0	-2.66667	0.666667
	0.625	23	15.3333	13	4	5.66667	4	2.66667	4	1.7	-1	-3.66667	3
	0.3125	16	17	8	4.7	7	4.33333	5.66667	3	0.3	-3.66667	-2.66667	-0.33333
	0.15625	13.3333	8.33333	4	5.3	7	5.66667	2.83333	5.33333	-0.3	1.33333	-1.66667	-0.66667
	0.078125	10	10	2	7	8	5.33333	1	1.66667	-0.3	-1	-1.33333	2.66667
	0.039063	6	5.66667	2	6	8	7	7.33333	2.33333	0	-0.33333	1.33333	4
	0.019531	3.66667	4	1	6.3	8.33333	5.66667	6	2	-2	1.33333	2.66667	4.66667
	0.009766	0.333333	-2	1	6.3	6	10				3.66667	4.66667	5.33333

## Sheet: Supplementary Fig.12b
Supplementary Figure 12b

## Sheet: Supplementary Fig. 14a
Supplementary Figure 14a

## Sheet: Supplementary Fig. 14b
Supplementary Figure 14b

[truncated: 1 more sheets: primers]
